# Supplementary material for: Effects of Antioxidant Gene Overexpression on Stress Resistance and Malignization In Vitro and In Vivo: A Review
Source: Antioxidants (Basel). 2022 Nov 23;11(12):2316. doi: 10.3390/antiox11122316 (PMC9774954; doi:10.3390/antiox11122316)
Supplement: Supplementary file 1 [file antioxidants-11-02316-s001.zip]

Archive with 3 entries (2 files):
- antioxidants-2003354-supplementary/
- antioxidants-2003354-supplementary/Table S1 Revised.xlsx
- antioxidants-2003354-supplementary/Table S2 Revised.xlsx
