# Supplementary material for: Effects of Antioxidant Gene Overexpression on Stress Resistance and Malignization In Vitro and In Vivo: A Review
Source: Antioxidants (Basel). 2022 Nov 23;11(12):2316. doi: 10.3390/antiox11122316 (PMC9774954; doi:10.3390/antiox11122316)
Supplement: Supplementary file 1 [file antioxidants-11-02316-s001.zip › antioxidants-2003354-supplementary/Table S1 Revised.xlsx]

## Sheet: final version copy
Gene	Cell line/tissue/strain	Organism	Model	Stress factor	Resistance changes	Overexpression variant	Ref.	Link			Примечание															Увеличилась	Сверхэкспрессирован с помощью CRISPRa
ALDH3A1	MCF7	Human	in vitro	4-hydroxyperoxycyclophosphamide, doxorubicin, etoposide, 5-FU, γ-ray, H2O2	increased	Overexpressed with an additional gene copy	[72]	https://pubmed.ncbi.nlm.nih.gov/27276244/																		Сверхэкспрессирован сам по себе (например в устойчивой опухоли), но подавлен для доказательства
CAT	Normal keratinocytes	Human	in vitro	UVB	increased	Overexpressed with an additional gene copy	[73]	https://pubmed.ncbi.nlm.nih.gov/16644728/																	Не изменилась	Сверхэкспрессирован с помощью дополнительной копии гена
CAT	MAEC	Mouse	in vitro	benzo(a)pyrene	increased	Overexpressed with an additional gene copy	[74]	https://pubmed.ncbi.nlm.nih.gov/27607467/
CAT	57BL strain mice	Mouse	in vivo	benzo(a)pyrene	increased	Overexpressed with an additional gene copy	[75]	https://pubmed.ncbi.nlm.nih.gov/19409565/
CAT	Wild type mice	Mouse	in vivo	benzo(a)pyrene	increased	Overexpressed with an additional gene copy	[76]	https://pubmed.ncbi.nlm.nih.gov/19666105//
CAT	FLP1 and FLP3 tg,	Drosophila	in vivo	H2O2	increased	Overexpressed with an additional gene copy	[77]	https://pubmed.ncbi.nlm.nih.gov/9858546/
CAT	FVB	Mouse	in vivo	doxorubicin	increased	Overexpressed with an additional gene copy	[78]	https://pubmed.ncbi.nlm.nih.gov/8647872/
CAT	MCAT	Mouse	in vivo	proton radiation	increased	Overexpressed with an additional gene copy	[79]	https://pubmed.ncbi.nlm.nih.gov/23672429/
CAT	MCAT	Mouse	in vivo	proton radiation	increased	Overexpressed with an additional gene copy	[80]	https://pubmed.ncbi.nlm.nih.gov/24949841/
CAT	SH-SY5Y	Human	in vitro	paraquat	increased	Overexpressed with an additional gene copy	[81]	https://www.ncbi.nlm.nih.gov/pmc/articles/PMC4122323/
CAT	32D-Cat	Mouse	in vitro	γ-ray	uneffected	Overexpressed with an additional gene copy	[82]	https://pubmed.ncbi.nlm.nih.gov/19580494/
CAT	C57BL/6NHsd, Lungs	Mouse	in vivo	γ-ray	uneffected	Overexpressed with an additional gene copy	[82]	https://pubmed.ncbi.nlm.nih.gov/19580494/
CAT	MEF	Mouse	in vitro	paraquat, TBHP	uneffected	Overexpressed with an additional gene copy	[83]	https://pubmed.ncbi.nlm.nih.gov/16677106/
CAT	MEF	Mouse	in vitro	H2O2	increased	Overexpressed with an additional gene copy	[83]	https://pubmed.ncbi.nlm.nih.gov/16677106/
CAT	MDA-MB-231, MCF7	Human	in vitro	benzyl isothiocyanate	increased	Overexpressed with an additional gene copy	[84]	https://pubmed.ncbi.nlm.nih.gov/18768478/
CAT	HT1080	Human	in vitro	TNF- alpha	uneffected	Overexpressed with an additional gene copy	[85]	https://pubmed.ncbi.nlm.nih.gov/16910777/
CAT	WEHI7.2	Mouse	in vitro	dexamethasone	increased	Overexpressed with an additional gene copy	[86]	https://aacrjournals.org/cancerres/article/61/6/2766/508525/Catalase-overexpressing-Thymocytes-Are-Resistant
CAT	BEAS-2B	Human	in vitro	Cr(VI)	decreased	Overexpressed with an additional gene copy	[87]	https://www.sciencedirect.com/science/article/pii/S0041008X13002202?via%3Dihub
CAT	U251	Human	in vitro	temozolomide, γ-ray, staurosporine	increased	Overexpressed with an additional gene copy	[88]	https://www.ncbi.nlm.nih.gov/pmc/articles/PMC8750785/
CAT	6M90 MTOC2	Mouse	in vitro	H2O2	increased	Overexpressed with an additional gene copy	[89]	https://www.sciencedirect.com/science/article/abs/pii/S0891584905006337?via%3Dihub
CAT	MCF-7 CAT overexpressing	Human	in vitro	H2O2; combination of ascorbate and menadione	increased	Overexpressed with an additional gene copy	[90]	https://doi.org/10.1016/j.bcp.2011.06.007
CAT	MCF-7 CAT overexpressing	Human	in vitro	paclitaxel, etoposide, arsenic trioxide, aminotriazol	decreased	Overexpressed with an additional gene copy	[90]	https://doi.org/10.1016/j.bcp.2011.06.007
CAT	MCF-7 CAT overexpressing	Human	in vitro	γ-ray, 5-FU, cisplatin, doxorubicin	uneffected	Overexpressed with an additional gene copy	[90]	https://doi.org/10.1016/j.bcp.2011.06.007
CAT	Wistar, Spinal cord motoneurons	Rat	in vitro	H2O2	increased	Overexpressed with an additional gene copy	[91]	https://pubmed.ncbi.nlm.nih.gov/10574385/
SOD1 + CAT	57BL	Mouse	in vivo	benzo(a)pyrene	increased	Overexpressed with an additional gene copy	[75]	https://pubmed.ncbi.nlm.nih.gov/19409565/
GCLC	UAS-Gclc and Appl-GAL4	Drosophila	in vivo	paraquat	increased	Overexpressed with an additional gene copy	[92]	https://pubmed.ncbi.nlm.nih.gov/28105938/
GCLC	COV434	Human	in vitro	γ-ray	increased	Overexpressed with an additional gene copy	[93]	https://www.ncbi.nlm.nih.gov/pmc/articles/PMC2674984/
GCLC	HEK293	Human	in vitro	UVC	increased	Overexpressed with an additional gene copy	[94]	https://onlinelibrary.wiley.com/doi/epdf/10.1016/j.cellbi.2005.04.006
GCLC	MCF7	Human	in vitro	tamoxifen	increased	Overexpressed with an additional gene copy	[95]	https://www.ncbi.nlm.nih.gov/pmc/articles/PMC5386764/
GCLC+GCLM	COV434	Human	in vitro	γ-ray	increased	Overexpressed with an additional gene copy	[93]	https://www.ncbi.nlm.nih.gov/pmc/articles/PMC2674984/
GCLM	COV434	Human	in vitro	γ-ray	increased	Overexpressed with an additional gene copy	[93]	https://www.ncbi.nlm.nih.gov/pmc/articles/PMC2674984/
GPX1	MDR321	Human	in vitro	UVB	increased	Overexpressed with an additional gene copy	[96]	https://link.springer.com/article/10.1007%2FBF02685998
GPX1	Spleen lymphocytes	Pig	in vitro	deoxynivalenol	increased	Overexpressed with an additional gene copy	[97]	https://doi.org/10.1155/2019/5769752
GPX1	C57BL/6 × CBA/J GPX1	Mouse	in vivo	ischemia-reperfusion injury	increased	Overexpressed with an additional gene copy	[98]	https://www.sciencedirect.com/science/article/pii/S0169328X97003136
GPX1	NSCLC	Human	in vitro	cisplatin	increased	Overexpression in resistant tumor relative to baseline suppressed by shRNA, siRNA, or specific inhibitors	[99]	https://www.ncbi.nlm.nih.gov/pmc/articles/PMC6457285/
GPX1	SU-2, U87	Human	in vitro	X-ray	increased	Overexpression in resistant tumor relative to baseline suppressed by shRNA, siRNA, or specific inhibitors	[100]	https://www.ncbi.nlm.nih.gov/pmc/articles/PMC4673142/
GPX1	C57BL/6 × C3H GPX1	Mouse	in vivo	cocaine	increased	Overexpressed with an additional gene copy	[101]	https://www.sciencedirect.com/science/article/pii/S019701861830603X?via%3Dihub
GPX1	B6C3 (C57BL/6 × C3H) GPX1	Mouse	in vivo	microcystin-leucine-arginine	increased	Overexpressed with an additional gene copy	[102]	https://onlinelibrary.wiley.com/doi/10.1002/tox.22580
GPX1	EC9706, EC109 (high GPX1 Esophageal carcinoma)	Human	in vitro	cisplatin	decreased	Overexpression in resistant tumor relative to baseline suppressed by shRNA, siRNA, or specific inhibitors	[103]	https://pubmed.ncbi.nlm.nih.gov/25356106/
GPX1	K150, K180 (low GPX1 Esophageal carcinoma)	Human	in vitro	cisplatin	increased	Overexpressed with an additional gene copy	[103]	https://pubmed.ncbi.nlm.nih.gov/25356106/
GPX1	MIA PaCa-2, SW1990	Human	in vitro	gemcitabine	decreased	Overexpressed with an additional gene copy	[104]	https://www.nature.com/articles/s41388-018-0392-z
GPX1	ACC-2	Human	in vitro	cisplatin	imcreased	Overexpressed with an additional gene copy	[105]	https://pubmed.ncbi.nlm.nih.gov/26782341/
GPX1	T47D	Human	in vitro	doxorubicin	imcreased	Overexpressed with an additional gene copy	[106]	https://pubmed.ncbi.nlm.nih.gov/11502879/
GPX1	ECV304	Human	in vitro	H2O2, GSH high concentration	imcreased	Overexpressed with an additional gene copy	[107]	https://pubmed.ncbi.nlm.nih.gov/12829378/
GPX2	A549/DDP	Human	in vitro	cisplatin	imcreased	Overexpression in resistant tumor relative to baseline suppressed by shRNA, siRNA, or specific inhibitors	[108]	https://www.ncbi.nlm.nih.gov/pmc/articles/PMC7079220/
GPX3	NIH:OVCAR-3	Human	in vitro	ascorbate	imcreased	Overexpression in resistant tumor relative to baseline suppressed by shRNA, siRNA, or specific inhibitors	[109]	https://www.ncbi.nlm.nih.gov/pmc/articles/PMC6859581/
GPX3	KK, OVMANA, OVSAYO, RMG-1	Human	in vitro	cisplatin	imcreased	Overexpression in resistant tumor relative to baseline suppressed by shRNA, siRNA, or specific inhibitors	[110]	https://pubmed.ncbi.nlm.nih.gov/19020706/
GPX3	Huh-7, K562	Human	in vitro	NAPQI	imcreased	Overexpression in resistant tumor relative to baseline suppressed by shRNA, siRNA, or specific inhibitors	[111]	https://www.ncbi.nlm.nih.gov/pmc/articles/PMC5547967/
GPX4	MCF7	Human	in vitro	hypericin + PDT	imcreased	Overexpression in resistant tumor relative to baseline suppressed by shRNA, siRNA, or specific inhibitors	[112]	https://www.sciencedirect.com/science/article/pii/S2213231717300873
GPX4	LCL-K	Human	in vitro	TBHP	imcreased	Overexpressed with an additional gene copy	[113]	https://www.nature.com/articles/s41374-017-0008-1
GPX4	LCL-K	Human	in vitro	etoposide	uneffected	Overexpressed with an additional gene copy	[113]	https://www.nature.com/articles/s41374-017-0008-1
GPX4	Panc-1	Human	in vitro	H2O2, erastin	increased	Overexpressed with an additional gene copy	[114]	https://www.spandidos-publications.com/or/41/2/1264
GPX4	RBL-2H3	Rat	in vitro	AAPH, 5-HPETE	increased	Overexpressed with an additional gene copy	[115]	https://pubmed.ncbi.nlm.nih.gov/8670223/
GPX4	RBL2H3	Rat	in vitro	staurosporine, etoposide, UVB, actinomycin D, cycloheximide	increased	Overexpressed with an additional gene copy	[116]	https://www.sciencedirect.com/science/article/pii/S0021925819519743?via%3Dihub#!
GPX4	RBL2H3	Rat	in vitro	calcium ionophore A23187	uneffected	Overexpressed with an additional gene copy	[116]	https://www.sciencedirect.com/science/article/pii/S0021925819519743?via%3Dihub#!
GSR	LN18	Human	in vitro	temozolomide, cisplatin	increased	Overexpression in resistant tumor relative to baseline suppressed by shRNA, siRNA, or specific inhibitors	[117]	https://onlinelibrary.wiley.com/doi/10.1111/jnc.14250
GSR	LN229	Human	in vitro	temozolomide, cisplatin	increased	Overexpressed with an additional gene copy	[117]	https://onlinelibrary.wiley.com/doi/10.1111/jnc.14250
GSR	HepG2	Human	in vitro	Н2О2	increased	Overexpressed with an additional gene copy	[118]	https://pubmed.ncbi.nlm.nih.gov/20302905/
GSTP1	MDA-MB-231	Human	in vitro	hypericin + PDT	increased	Overexpression in resistant tumor relative to baseline suppressed by shRNA, siRNA, or specific inhibitors	[112]	https://www.sciencedirect.com/science/article/pii/S2213231717300873
mt-PRDX5	CHO	Human	in vitro	H2O2	increased	Overexpressed with an additional gene copy	[119]	https://pubmed.ncbi.nlm.nih.gov/15848167/
mt-SOD1	32Dcl3	Mouse	in vitro	γ-ray	increased	Overexpressed with an additional gene copy	[51]	https://pubmed.ncbi.nlm.nih.gov/12762478/
mt-CAT	32Dcl3	Mouse	in vitro	γ-ray	increased	Overexpressed with an additional gene copy	[82]	https://pubmed.ncbi.nlm.nih.gov/19580494/
mt-CAT	C57BL/6NHsd, Lungs	Mouse	in vivo	γ-ray	increased	Overexpressed with an additional gene copy	[82]	https://pubmed.ncbi.nlm.nih.gov/19580494/
mt-CAT + SOD2	2C6-mt-Cat (subclone of 32D cl 3)	Mouse	in vitro	γ-ray	increased	Overexpressed with an additional gene copy	[82]	https://pubmed.ncbi.nlm.nih.gov/19580494/					A
MTI	NIH/3T3	Mouse	in vitro	TBHP, CdCl2	increased	Overexpressed with an additional gene copy	[120]	https://pubmed.ncbi.nlm.nih.gov/8195159/
MTI	G12	Hamster	in vitro	Zn(II)	increased	Overexpressed with an additional gene copy	[121]	https://pubmed.ncbi.nlm.nih.gov/7923159/
MTI	G12	Hamster	in vitro	alkylating agents	uneffected	Overexpressed with an additional gene copy	[121]	https://pubmed.ncbi.nlm.nih.gov/7923159/
MTII	K1-2	Hamster	in vitro	MNU, MNNG	increased	Overexpressed with an additional gene copy	[122]	https://pubmed.ncbi.nlm.nih.gov/2320583/
MTII	K1-2	Hamster	in vitro	γ-ray, bleomycin, MMS, N-hydroxyethylN-chloroethylnitrosourea	uneffected	Overexpressed with an additional gene copy	[122]	https://pubmed.ncbi.nlm.nih.gov/2320583/
MTII	Bcll - x-ray-sensitive derivative of K1-2	Hamster	in vitro	MNU, MNNG	increased	Overexpressed with an additional gene copy	[122]	https://pubmed.ncbi.nlm.nih.gov/2320583/
MTII	Bcll - x-ray-sensitive derivative of K1-2	Hamster	in vitro	γ-ray, bleomycin, MMS, N-hydroxyethylN-chloroethylnitrosourea	uneffected	Overexpressed with an additional gene copy	[122]	https://pubmed.ncbi.nlm.nih.gov/2320583/
MTII	C127	Mouse	in vitro	cisplatin, melphalan, chlorambucil	increased	Overexpressed with an additional gene copy	[123]	https://pubmed.ncbi.nlm.nih.gov/3175622/
MTII	C127	Mouse	in vitro	5-FU, vincristine, doxorubicin, bleomycin	uneffected	Overexpressed with an additional gene copy	[123]	https://pubmed.ncbi.nlm.nih.gov/3175622/					А
MTII	SCC-25, G3361, SW2, SL6	Human	in vitro	cisplatin	increased	Overexpressed with an additional gene copy	[123]	https://pubmed.ncbi.nlm.nih.gov/3175622/
MTII	HMT-1, HMT-2 tg,	Mouse	in vitro	streptozotocin	increased	Overexpressed with an additional gene copy	[124]	https://pubmed.ncbi.nlm.nih.gov/11522669/
NFE2L2	Skin-derived precursor cells	Human	in vitro	UVA+UVB	increased	Overexpressed with an additional gene copy	[125]	https://www.ncbi.nlm.nih.gov/pmc/articles/PMC6815583/
NFE2L2	MiaPaca-2, FAMPAC, Suit-2	Human	in vitro	cisplatin, 5-FU, γ-ray	increased	Overexpression in resistant tumor relative to baseline suppressed by shRNA, siRNA, or specific inhibitors	[126]	https://www.ncbi.nlm.nih.gov/pmc/articles/PMC3098205/
NFE2L2	ARPE-19	Human	in vitro	TBHP	increased	Overexpressed with an additional gene copy	[127]	https://www.sciencedirect.com/science/article/pii/S0955286311001549?via%3Dihub
NFE2L2	MCF7	Human	in vitro	cisplatin	increased	Overexpressed with an additional gene copy	[128]	https://www.ncbi.nlm.nih.gov/pmc/articles/PMC4924742/
NFE2L2	HepG2/DDP	Human	in vitro	cisplatin	increased	Overexpression in resistant tumor relative to baseline suppressed by shRNA, siRNA, or specific inhibitors	[129]	https://www.ncbi.nlm.nih.gov/pmc/articles/PMC7521529/
NFE2L2	SU-2, U87	Human	in vitro	X-ray	increased	Overexpressed with an additional gene copy	[100]	https://www.ncbi.nlm.nih.gov/pmc/articles/PMC4673142/
NFE2L2	KKU-M156, KKU-M214, KKU-M213, KKU-100	Human	in vitro	cisplatin, 5-FU	increased	Overexpression in resistant tumor relative to baseline suppressed by shRNA, siRNA, or specific inhibitors	[130]	https://link.springer.com/article/10.1007/s13277-016-5015-0
NFE2L2	MCF7	Human	in vitro	tamoxifen	increased	Overexpression in resistant tumor relative to baseline suppressed by shRNA, siRNA, or specific inhibitors	[131]	https://www.sciencedirect.com/science/article/pii/S089158490800302X
NFE2L2	AsPc-1, MIAPaCa-2	Human	in vitro	gemcitabin	increased	Overexpression in resistant tumor relative to baseline suppressed by shRNA, siRNA, or specific inhibitors	[132]	https://pubmed.ncbi.nlm.nih.gov/25527634/
NQO1	MCF7	Human	in vitro	tamoxifen	increased	Overexpressed with an additional gene copy	[95]	https://www.ncbi.nlm.nih.gov/pmc/articles/PMC5386764/
nuclear -PRDX5	CHO	Human	in vitro	H2O2	uneffected	Overexpressed with an additional gene copy	[119]	https://pubmed.ncbi.nlm.nih.gov/15848167/
PON1	H460 и H1299	Human	in vitro	5-fluorouracil, paclitaxel, cisplatin, etoposide	increased	Overexpressed with an additional gene copy	[133]	https://www.oncotarget.com/article/17069/text/#T1
PON1	C57BL/6 PON1	Mouse	in vivo	Arthritis induction (K/BxN serum transfer (STIA) or collagen antibody transfer (CAIA) to mice	increased	Overexpressed with an additional gene copy	[134]	https://pubmed.ncbi.nlm.nih.gov/33033318/
PON1	ICR	Mouse	in vivo	carbon tetrachloride	increased	Overexpressed with an additional gene copy	[135]	https://www.sciencedirect.com/science/article/pii/S0378427410000172?via%3Dihub
PON1	TgPON1 mice	Mouse	in vivo	elastase-induced abdominal aortic aneurysm	increased	Overexpressed with an additional gene copy	[136]	https://pubmed.ncbi.nlm.nih.gov/26993251/
PON1	ICR	Mouse	in vivo	carbon tetrachloride	increased	Overexpressed with an additional gene copy	[137]	https://onlinelibrary.wiley.com/doi/10.1002/jgm.1128
PON1	macrophages by C57BL PON1	Mouse	in vitro	streptozotocin (mouse model of diabetes)	increased	Overexpressed with an additional gene copy	[138]	https://pubmed.ncbi.nlm.nih.gov/18358245/
PON2	SCC-4, PCI-52, PCI- 13, SCC-68	Human	in vitro	y-ray	increased	Overexpression in resistant tumor relative to baseline suppressed by shRNA, siRNA, or specific inhibitors	[139]	https://link.springer.com/article/10.1007/s00432-015-1941-2
PON2	T24	Human	in vitro	tert-butyl-hydroperoxide	increased	Overexpressed with an additional gene copy	[140]	https://www.oncotarget.com/article/15674/text/
PON2	A375	Human	in vitro	cisplatin	increased	Overexpression in resistant tumor relative to baseline suppressed by shRNA, siRNA, or specific inhibitors	[141]	https://www.mdpi.com/2076-3921/9/12/1238/htm
PON2	A375	Human	in vitro	dacarbazine	uneffected	Overexpression in resistant tumor relative to baseline suppressed by shRNA, siRNA, or specific inhibitors	[141]	https://www.mdpi.com/2076-3921/9/12/1238/htm
PON2	REH, SUP-B15	Human	in vitro	dexamethasone	increased	Overexpression in resistant tumor relative to baseline suppressed by shRNA, siRNA, or specific inhibitors	[142]	https://www.tandfonline.com/doi/full/10.1080/16078454.2021.2009643
PON2	REH	Mouse	in vivo	dexamethasone	increased	Overexpression in resistant tumor relative to baseline suppressed by shRNA, siRNA, or specific inhibitors	[142]	https://www.tandfonline.com/doi/full/10.1080/16078454.2021.2009643
PON2	HT22	Mouse	in vitro	oxygen-glucose deprivation/reoxygenation exposure	increased	Overexpressed with an additional gene copy	[143]	https://pubmed.ncbi.nlm.nih.gov/33624547/
PON2	HREC, ARPE-19	Human	in vitro	Nε-(carboxymethyl)lysine	increased	Overexpressed with an additional gene copy	[144]	https://pubmed.ncbi.nlm.nih.gov/34710487/
PON2	EA.hy 926	Human	in vitro	pyocyanin	increased		[145]	https://pubmed.ncbi.nlm.nih.gov/19925453/
PON2	H9c2	Mouse	in vitro	hypoxia	increased	Overexpressed with an additional gene copy	[146]	https://www.sciencedirect.com/science/article/pii/S0022282819300380?via%3Dihub
PON2	apoE−/− mice	Mouse	in vivo	apolipoprotein E deficiency	increased	Overexpressed with an additional gene copy	[147]	https://www.sciencedirect.com/science/article/pii/S1096719206002526?via%3Dihub
PON2	EA.hy 926	Human	in vitro	2,3-dimethoxy-1,4-naphthoquinone	increased	Overexpressed with an additional gene copy	[148]	https://pubmed.ncbi.nlm.nih.gov/17404154/
PON3	ICR	Mouse	in vivo	carbon tetrachloride	increased	Overexpressed with an additional gene copy	[135]	https://www.sciencedirect.com/science/article/pii/S0378427410000172?via%3Dihub
PON3	ICR	Mouse	in vivo	carbon tetrachloride	increased	Overexpressed with an additional gene copy	[149]	https://www.sciencedirect.com/science/article/pii/S0753332208003119?via%3Dihub
PRDX1	A549	Human	in vitro	thiosemicarbazone iron chelator triapine	increased	Overexpression in resistant tumor relative to baseline suppressed by shRNA, siRNA, or specific inhibitors	[150]	https://www.sciencedirect.com/science/article/pii/S0891584915011508
PRDX1	NK-92, NK-92MI	Human	in vitro	glucose oxidase	increased	Overexpressed with an additional gene copy	[151]	https://pubmed.ncbi.nlm.nih.gov/34853030/
PRDX1	A-172	Human	in vitro	BCNU	increased	Overexpressed with an additional gene copy	[62]	https://www.sciencedirect.com/science/article/pii/S1570963914003161?via%3Dihub
PRDX1	A549, H1299	Human	in vitro	γ-ray	increased	Overexpression in resistant tumor relative to baseline suppressed by shRNA, siRNA, or specific inhibitors	[65]	https://pubmed.ncbi.nlm.nih.gov/16414373/
PRDX1	1170i	Human	in vitro	γ-ray	increased	Overexpressed with an additional gene copy	[152]	https://pubmed.ncbi.nlm.nih.gov/16849559/
PRDX1	MN9D DA	Mouse	in vitro	6-hydroxydopamine	increased	Overexpressed with an additional gene copy	[153]	https://pubmed.ncbi.nlm.nih.gov/21209210/
PRDX1	MCF7	Human	in vitro	doxorubicin	increased	Overexpression in resistant tumor relative to baseline suppressed by shRNA, siRNA, or specific inhibitors	[154]	https://www.spandidos-publications.com/ijo/45/1/219
PRDX2	H9c2	Rat	in vitro	H2O2	increased	Overexpressed with an additional gene copy	[155]	https://www.europeanreview.org/article/22851
PRDX2	LoVo	Human	in vitro	H2O2	increased	Overexpression in resistant tumor relative to baseline suppressed by shRNA, siRNA, or specific inhibitors	[58]	https://link.springer.com/article/10.1007/s11010-013-1891-4
PRDX2	Radioresistant MCF+FIR3	Human	in vitro	γ-ray	increased	Overexpressed with an additional gene copy	[156]	https://pubmed.ncbi.nlm.nih.gov/16288023/
PRDX2	MN9D DA	Mouse	in vitro	6-hydroxydopamine	increased	Overexpressed with an additional gene copy	[153]	https://pubmed.ncbi.nlm.nih.gov/21209210/
PRDX2	C57BL/6, PRX2 tg, cerebrum	Mouse	in vivo	6-hydroxydopamine	increased	Overexpressed with an additional gene copy	[153]	https://pubmed.ncbi.nlm.nih.gov/21209210/
PRDX2	MCF7	Human	in vitro	doxorubicin	increased	Overexpression in resistant tumor relative to baseline suppressed by shRNA, siRNA, or specific inhibitors	[154]	https://www.spandidos-publications.com/ijo/45/1/219
PRDX3	Hep-3b	Human	in vitro	H2O2	increased	Overexpression in resistant tumor relative to baseline suppressed by shRNA, siRNA, or specific inhibitors	[157]	https://link.springer.com/article/10.1007/s12094-013-1117-y
PRDX3	MN9D DA	Mouse	in vitro	6-hydroxydopamine	uneffected	Overexpressed with an additional gene copy	[153]	https://pubmed.ncbi.nlm.nih.gov/21209210/
PRDX3	MCF7	Human	in vitro	doxorubicin	increased	Overexpression in resistant tumor relative to baseline suppressed by shRNA, siRNA, or specific inhibitors	[154]	https://www.spandidos-publications.com/ijo/45/1/219
PRDX3	NB4	Human	in vitro	arsenic trioxide	increased	Overexpressed with an additional gene copy	[158]	https://pubmed.ncbi.nlm.nih.gov/19408305/
PRDX4	GBM neurosphere cultures from (GFAP-cre; Nf1 loxP/+; Trp53 −/+)(M) × B6CBAF1/J (F) mice	Mouse	in vitro	γ-ray	increased	Overexpression in resistant tumor relative to baseline suppressed by shRNA, siRNA, or specific inhibitors	[66]	https://pubmed.ncbi.nlm.nih.gov/22916164/
PRDX4	hPRDX4 Tg, lungs	Mouse	in vitro	urethane	increased	Overexpressed with an additional gene copy	[159]	https://pubmed.ncbi.nlm.nih.gov/33456675/
PRDX4	AMC-HN3	Human	in vitro	6 MV photons radiation	increased	Overexpressed with an additional gene copy	[160]	https://pubmed.ncbi.nlm.nih.gov/19251091/
PRDX4	MN9D DA	Mouse	in vitro	6-hydroxydopamine	increased	Overexpressed with an additional gene copy	[153]	https://pubmed.ncbi.nlm.nih.gov/21209210/
PRDX4	MCF7	Human	in vitro	doxorubicin	uneffected	Overexpression in resistant tumor relative to baseline suppressed by shRNA, siRNA, or specific inhibitors	[154]	https://www.spandidos-publications.com/ijo/45/1/219
PRDX5	Fibroblasts of tendon	Human	in vitro	H2O2	increased	Overexpressed with an additional gene copy	[161]	https://pubmed.ncbi.nlm.nih.gov/15276323/
PRDX5	CHO-K1	Hamster	in vitro	H2O2, TBHP	increased	Overexpressed with an additional gene copy	[162]	https://www.sciencedirect.com/science/article/pii/S0891584903007421?via%3Dihub
PRDX5	SH-SY5Y	Human	in vitro	MPP+	increased	Overexpressed with an additional gene copy	[163]	https://onlinelibrary.wiley.com/doi/10.1111/jnc.12117
PRDX5	U1810	Human	in vitro	adriamycin, etoposide	increased	Overexpression in resistant tumor relative to baseline suppressed by shRNA, siRNA, or specific inhibitors	[164]	https://pubmed.ncbi.nlm.nih.gov/16781710/
PRDX5	A549, U1810	Human	in vitro	menadione, cigarette smoke extract, H2O2	increased	Overexpressed with an additional gene copy	[165]	https://pubmed.ncbi.nlm.nih.gov/18219526/
PRDX5	HT29	Human	in vitro	shikonin	increased	Overexpressed with an additional gene copy	[166]	https://pubmed.ncbi.nlm.nih.gov/31704839/
PRDX5	AGS	Human	in vitro	emodin	increased	Overexpressed with an additional gene copy	[167]	https://iv.iiarjournals.org/content/33/4/1183?ijkey=a3914fcfa80a422a5edf85ea3bd6156dee7a8249&keytype2=tf_ipsecsha
PRDX5	SW480	Human	in vitro	β-Lapachone	increased	Overexpressed with an additional gene copy	[168]	https://ar.iiarjournals.org/content/39/7/3677?ijkey=ffac10e3bfe097b39c4732f31b1f45137965ce2a&keytype2=tf_ipsecsha
PRDX5	MCF7	Human	in vitro	doxorubicin	increased	Overexpression in resistant tumor relative to baseline suppressed by shRNA, siRNA, or specific inhibitors	[154]	https://www.spandidos-publications.com/ijo/45/1/219
PRDX6	SKOV-3	Human	in vitro	cisplatin	increased	Overexpressed with an additional gene copy	[169]	https://doi.org/10.3109/07357907.2010.535056
PRDX6	Toledo DLBCL	Human	in vitro	doxorubicin	increased	Overexpressed with an additional gene copy	[170]	https://www.ncbi.nlm.nih.gov/pmc/articles/PMC8798764/
PRDX6	RGC-5	Rat	in vitro	hypoxia, cobalt chloride	increased	Overexpressed with an additional gene copy	[171]	https://www.ncbi.nlm.nih.gov/pmc/articles/PMC2964733/
PRDX6	K14-Prdx6 tg, epidermal keratinocytes	Mouse	in vitro	UVA, menadione	increased	Overexpressed with an additional gene copy	[172]	https://www.ncbi.nlm.nih.gov/pmc/articles/PMC1698852/
PRDX6	K14-Prdx6 tg, epidermal keratinocytes	Mouse	in vivo	UVA, UVB	increased	Overexpressed with an additional gene copy	[172]	https://www.ncbi.nlm.nih.gov/pmc/articles/PMC1698852/
PRDX6	HepG2, BEL-7402	Human	in vitro	H2O2	increased	Overexpressed with an additional gene copy	[173]	https://onlinelibrary.wiley.com/doi/10.1002/mc.22371
PRDX6	HepG2, BEL-7402	Human	in vitro	TNF-α/CHX solution	decreased	Overexpressed with an additional gene copy	[173]	https://onlinelibrary.wiley.com/doi/10.1002/mc.22371
PRDX6	C57BL/6J Tg (PRDX6), lung tissues	Mouse	in vivo	urethane	increased	Overexpressed with an additional gene copy	[174]	https://pubmed.ncbi.nlm.nih.gov/25582888/
PRDX6	Eca-109	Human	in vitro	X-ray	increased	Overexpressed with an additional gene copy	[175]	https://pubmed.ncbi.nlm.nih.gov/30410598/
PRDX2	Prx2 tg, cerebrum	Mouse	in vivo	ischemia	increased	Overexpressed with an additional gene copy	[176]	https://pubmed.ncbi.nlm.nih.gov/22356734/
SLC31A1	Jurkat	Human	in vitro	paraquat	increased	Overexpressed with CRISPRa	[177]	https://www.nature.com/articles/nchembio.2499
SLC7A11	Tca8113	Human	in vitro	cisplatin	increased	Overexpression in resistant tumor relative to baseline suppressed by shRNA, siRNA, or specific inhibitors	[178]	https://www.spandidos-publications.com/10.3892/ol.2016.4571
SLC7A11	U251	Human	in vitro	temozolomide	increased	Overexpressed with an additional gene copy	[179]	https://www.liebertpub.com/doi/10.1089/scd.2017.0123
SOD1	TK6	Human	in vitro	γ-ray	uneffected	Overexpressed with an additional gene copy	[180]	https://pubmed.ncbi.nlm.nih.gov/21899432/
SOD1	HPLF	Human	in vitro	γ-ray	increased	Overexpressed with an additional gene copy	[181]	https://pubmed.ncbi.nlm.nih.gov/19652935/
SOD1	SOD1 TgHS/SF-218-3 strain, Brain neurons	Mouse	in vitro	S-nitroso-N-acetylpenicillamine, spermine-NONOate, diethylamine-NONOate	increased	Overexpressed with an additional gene copy	[182]	https://pubmed.ncbi.nlm.nih.gov/10698074/
SOD1	SOD1 TgHS/SF-218-3 strain, Brain neurons	Mouse	in vitro	N-methyl-D-aspartate, kainic acid, glutamate, H2O2	uneffected	Overexpressed with an additional gene copy	[182]	https://pubmed.ncbi.nlm.nih.gov/10698074/
SOD1	SOD1 TgHS/SF-218-3 strain, Brain neurons	Mouse	in vitro	menadione	decreased	Overexpressed with an additional gene copy	[182]	https://pubmed.ncbi.nlm.nih.gov/10698074/
SOD1	U118-9	Human	in vitro	γ-ray	increased	Overexpressed with an additional gene copy	[183]	https://pubmed.ncbi.nlm.nih.gov/18790046/
SOD1	Normal keratinocytes	Human	in vitro	UVB	uneffected	Overexpressed with an additional gene copy	[73]	https://pubmed.ncbi.nlm.nih.gov/16644728/
SOD1	Motorneurons	Drosophila	in vivo	paraquat	increased	Overexpressed with an additional gene copy	[184]	https://pubmed.ncbi.nlm.nih.gov/9620775/
SOD1	Motorneurons	Drosophila	in vivo	γ-ray	increased	Overexpressed with an additional gene copy	[184]	https://pubmed.ncbi.nlm.nih.gov/9620775/
SOD1	Drosophila strains with yellow and white markers, whole body	Drosophila	in vivo	hyperoxia, paraquat	uneffected	Overexpressed with an additional gene copy	[185]	https://pubmed.ncbi.nlm.nih.gov/8442664/
SOD1	57BL	Mouse	in vivo	benzo(a)pyrene	increased	Overexpressed with an additional gene copy	[75]	https://pubmed.ncbi.nlm.nih.gov/19409565/
SOD1	Wild type mice	Mouse	in vivo	benzo(a)pyrene	increased	Overexpressed with an additional gene copy	[76]	https://pubmed.ncbi.nlm.nih.gov/19666105/
SOD1	Jurkat	Human	in vitro	paraquat	increased	Overexpressed with CRISPRa	[177]	https://www.nature.com/articles/nchembio.2499
SOD1	NTUB1	Human	in vitro	cisplatin	increased	Overexpression in resistant tumor relative to baseline suppressed by shRNA, siRNA, or specific inhibitors	[186]	https://pubmed.ncbi.nlm.nih.gov/20385105/
SOD1	A2780, A2780/CP, 2008, 2008/C13*5,25	Human	in vitro	cisplatin	increased	Overexpression in resistant tumor relative to baseline suppressed by shRNA, siRNA, or specific inhibitors	[187]	https://pubmed.ncbi.nlm.nih.gov/18622615/
SOD1	SiHa	Human	in vitro	docosahexaenoic acid	increased	Overexpression in resistant tumor relative to baseline suppressed by shRNA, siRNA, or specific inhibitors	[188]	https://pubmed.ncbi.nlm.nih.gov/15367705/
SOD1	hSOD1 Tg, Astrocytes	Mouse	in vitro	xanthine oxidase, hypoxanthine, menadione	increased	Overexpressed with an additional gene copy	[189]	https://pubmed.ncbi.nlm.nih.gov/11246233/
SOD1	MEF	Mouse	in vitro	H2O2	uneffected	Overexpressed with an additional gene copy	[83]	https://pubmed.ncbi.nlm.nih.gov/16677106/
SOD1	MEF	Mouse	in vitro	paraquat, TBHP	increased	Overexpressed with an additional gene copy	[83]	https://pubmed.ncbi.nlm.nih.gov/16677106/
SOD1	MDA-MB-231, MCF7	Human	in vitro	benzyl isothiocyanate	increased	Overexpressed with an additional gene copy	[84]	https://pubmed.ncbi.nlm.nih.gov/18768478/
SOD1	MCF7	Human	in vitro	TNF and hyperthermia	increased	Overexpressed with an additional gene copy	[190]	https://aacrjournals.org/cancerres/article/57/10/1991/503152/Overexpression-of-Manganese-containing-Superoxide
SOD1	MM.1S	Human	in vitro	Bortezomib	increased	Overexpressed with an additional gene copy	[191]	https://www.ncbi.nlm.nih.gov/pmc/articles/PMC4309843/
SOD1	BEAS-2B	Human	in vitro	Cr(VI)	decreased	Overexpressed with an additional gene copy	[87]	https://www.sciencedirect.com/science/article/pii/S0041008X13002202?via%3Dihub
SOD1	NPC	Human	in vitro	phenazine methosulfate	increased	Overexpressed with an additional gene copy	[192]	https://www.ncbi.nlm.nih.gov/pmc/articles/PMC5996554/
SOD1	32Dcl3	Mouse	in vitro	γ-ray	uneffected	Overexpressed with an additional gene copy	[51]	https://pubmed.ncbi.nlm.nih.gov/12762478/
SOD1	HeLa-RC	Human	in vitro	γ-ray	uneffected	Overexpressed with an additional gene copy	[193]	https://pubmed.ncbi.nlm.nih.gov/15450734/
SOD1 + CAT	MEF	Mouse	in vitro	paraquat, H2O2	increased	Overexpressed with an additional gene copy	[83]	https://pubmed.ncbi.nlm.nih.gov/16677106/
SOD1 + CAT	MEF	Mouse	in vitro	TBHP	uneffected	Overexpressed with an additional gene copy	[83]	https://pubmed.ncbi.nlm.nih.gov/16677106/
SOD1 + CAT	Normal keratinocytes	Human	in vitro	UVB	increased	Overexpressed with an additional gene copy	[73]	https://pubmed.ncbi.nlm.nih.gov/16644728/
SOD2	TK6	Human	in vitro	paraquat	increased	Overexpressed with an additional gene copy	[180]	https://pubmed.ncbi.nlm.nih.gov/21899432/
SOD2	HPLF	Human	in vitro	γ-ray	increased	Overexpressed with an additional gene copy	[181]	https://pubmed.ncbi.nlm.nih.gov/19652935/
SOD2	A549, H1355	Human	in vitro	cisplatin	increased	Overexpression in resistant tumor relative to baseline suppressed by shRNA, siRNA, or specific inhibitors	[194]	https://pubmed.ncbi.nlm.nih.gov/25499851/
SOD2	H441, CL1-0	Human	in vitro	cisplatin	increased	Overexpressed with an additional gene copy	[194]	https://pubmed.ncbi.nlm.nih.gov/25499851/
SOD2	MIA PaCa-2	Human	in vitro	γ-ray	increased	Overexpressed with an additional gene copy	[195]	https://pubmed.ncbi.nlm.nih.gov/18497575/
SOD2	MCF7	Human	in vitro	γ-ray	increased	Overexpressed with an additional gene copy	[196]	https://pubmed.ncbi.nlm.nih.gov/12640121/
SOD2	HLE	Human	in vitro	X-ray	increased	Overexpressed with an additional gene copy	[197]	https://pubmed.ncbi.nlm.nih.gov/11454680/
SOD2	SNU-216, SNU-484, SNU-601, SNU-638, SNU-668, SNU-719	Human	in vitro	doxorubicin	increased	Overexpressed with an additional gene copy	[198]	https://pubmed.ncbi.nlm.nih.gov/14654562/
SOD2	Ubiquitous / y w; CyO/Sp; SbD(2-3)/TM6,Ubx	Drosophila	in vivo	100% O2	uneffected	Overexpressed with an additional gene copy	[199]	https://pubmed.ncbi.nlm.nih.gov/10545213/
SOD2	ER-negative MDA-MB-231, BT-549	Human	in vitro	docetaxel, doxorubicin	increased	Overexpression in resistant tumor relative to baseline suppressed by shRNA, siRNA, or specific inhibitors	[200]	https://pubmed.ncbi.nlm.nih.gov/23964924/
SOD2	Eca-109	Human	in vitro	cisplatin	increased	Overexpression in resistant tumor relative to baseline suppressed by shRNA, siRNA, or specific inhibitors	[201]	https://pubmed.ncbi.nlm.nih.gov/31364751/
SOD2	MIA PaCa-2R	Human	in vitro	2-methoxyestradiol	increased	Overexpression in resistant tumor relative to baseline suppressed by shRNA, siRNA, or specific inhibitors	[202]	https://pubmed.ncbi.nlm.nih.gov/22547077/
SOD2	MIA PaCa-2	Human	in vitro	2-methoxyestradiol	increased	Overexpressed with an additional gene copy	[202]	https://pubmed.ncbi.nlm.nih.gov/22547077/
SOD2	HeLa	Human	in vitro	γ-ray	increased	Overexpressed with an additional gene copy	[203]	https://pubmed.ncbi.nlm.nih.gov/22302046/
SOD2	HT22	Mouse	in vitro	glutamate	increased	Overexpression in resistant tumor relative to baseline suppressed by shRNA, siRNA, or specific inhibitors	[56]	https://www.ncbi.nlm.nih.gov/pmc/articles/PMC2861908/
SOD2	HT22	Mouse	in vitro	glutamate	increased	Overexpressed with an additional gene copy	[56]	https://www.ncbi.nlm.nih.gov/pmc/articles/PMC2861908/
SOD2	2C6 (subclone of 32D cl 3)	Mouse	in vitro	γ-ray	increased	Overexpressed with an additional gene copy	[82]	https://pubmed.ncbi.nlm.nih.gov/19580494/
SOD2	C57BL/6NHsd, Lungs	Mouse	in vivo	γ-ray	increased	Overexpressed with an additional gene copy	[82]	https://pubmed.ncbi.nlm.nih.gov/19580494/
SOD2	HT1080	Human	in vitro	TNF- alpha	increased	Overexpressed with an additional gene copy	[85]	https://pubmed.ncbi.nlm.nih.gov/16910777/
SOD2	BEAS-2B	Human	in vitro	Cr(VI)	decreased	Overexpressed with an additional gene copy	[87]	https://www.sciencedirect.com/science/article/pii/S0041008X13002202?via%3Dihub
SOD2	HLE, SRA 01/04	Human	in vitro	H2O2	increased	Overexpressed with an additional gene copy	[204]	https://www.sciencedirect.com/science/article/pii/S0014483504001204?via%3Dihub
SOD2	1F2, 2C6 (subclone of 32D cl 3)	Mouse	in vitro	γ-ray	increased	Overexpressed with an additional gene copy	[205]	https://pubmed.ncbi.nlm.nih.gov/11966323/
SOD2	HT-29	Human	in vitro	γ-ray	increased	Overexpressed with an additional gene copy	[206]	https://www.ncbi.nlm.nih.gov/pmc/articles/PMC5352361/
SOD2	CCD 841 CoN	Human	in vitro	γ-ray	uneffected	Overexpressed with an additional gene copy	[206]	https://www.ncbi.nlm.nih.gov/pmc/articles/PMC5352361/
SOD2	M38K	Human	in vitro	menadione, epirubicin	increased	Overexpressed with an additional gene copy	[207]	https://www.atsjournals.org/doi/full/10.1165/ajrcmb.18.4.2943
SOD2	32Dcl3 and subclones overexpressing SOD2 (pNGVL3-7 and pNGVL3-8)	Mouse	in vitro	γ-ray	increased	Overexpressed with an additional gene copy	[51]	https://pubmed.ncbi.nlm.nih.gov/12762478/
SOD2	C57Bl/6J, lungs	Mouse	in vivo	γ-ray	increased	Overexpressed with an additional gene copy	[51]	https://pubmed.ncbi.nlm.nih.gov/12762478/
SOD2	C3H/HeNsd, esophagus	Mouse	in vivo	γ-ray	increased	Overexpressed with an additional gene copy	[51]	https://pubmed.ncbi.nlm.nih.gov/12762478/
SOD2	HeLa-RC	Human	in vitro	γ-ray	uneffected	Overexpressed with an additional gene copy	[193]	https://pubmed.ncbi.nlm.nih.gov/15450734/
mt-signal deleted SOD2	32Dcl3	Mouse	in vitro	γ-ray	uneffected	Overexpressed with an additional gene copy	[51]	https://pubmed.ncbi.nlm.nih.gov/12762478/
SOD2 + CAT	HT1080	Human	in vitro	TNF- alpha	uneffected	Overexpressed with an additional gene copy	[85]	https://pubmed.ncbi.nlm.nih.gov/16910777/
SOD3	B6C3	Mouse	in vivo	4-MV photons	increased	Overexpressed with an additional gene copy	[208]	https://pubmed.ncbi.nlm.nih.gov/15949035/
SOD3	SOD3 tg (C57BL/6×C3H), brain	Mouse	iv vivo	ischemia	increased	Overexpressed with an additional gene copy	[209]	https://pubmed.ncbi.nlm.nih.gov/10051199/
SOD3	C57BL/6 × C3H SOD3 tg, skin cells	Mouse	in vivo	12-O-tetradecanoylphorbol-13-acetate	increased	Overexpressed with an additional gene copy	[210]	https://pubmed.ncbi.nlm.nih.gov/16491951/
SOD3	SH-SY5Y	Human	in vitro	H2O2	increased	Overexpressed with an additional gene copy	[211]	https://link.springer.com/article/10.1007/s11064-016-1897-x
SOD3	C57BL/6J EcSOD tg	Mouse	in vivo	lipopolysaccharide induced endotoxemia	increased	Overexpressed with an additional gene copy	[20]	https://www.ncbi.nlm.nih.gov/pmc/articles/PMC5740866/
TXN	S2	Drosophila	in vitro	H2O2	increased	Overexpressed with an additional gene copy	[212]	https://pubmed.ncbi.nlm.nih.gov/17301052/
TXN	H9C2	Rat	in vitro	daunomycin	increased	Overexpressed with an additional gene copy	[213]	https://www.ncbi.nlm.nih.gov/pmc/articles/PMC7854973/
TXN	C57BL/6 Txn1	Mouse	in vivo	methamphetamine	increased	Overexpressed with an additional gene copy	[214]	https://www.sciencedirect.com/science/article/pii/S0161813X20300486?via%3Dihub
TXN	PC12	Rat	in vitro	MPP+	increased	Overexpressed with an additional gene copy	[215]	https://pubmed.ncbi.nlm.nih.gov/33634378/
TXN	FVB TRX1	Mouse	in vivo	sepsis-induced myocardial dysfunction, sham surgery	increased	Overexpressed with an additional gene copy	[216]	https://pubmed.ncbi.nlm.nih.gov/27592449/
TXN	FVB TRX1	Mouse	in vivo	ischemia	increased	Overexpressed with an additional gene copy	[217]	https://pubmed.ncbi.nlm.nih.gov/27000416/
TXN	FVB TRX2	Mouse	ex vivo	ischemia	increased	Overexpressed with an additional gene copy	[218]	https://www.ncbi.nlm.nih.gov/pmc/articles/PMC4914256/
TXN	TRX1-TG	Mouse	in vivo	adriamycin	increased	Overexpressed with an additional gene copy	[219]	https://pubmed.ncbi.nlm.nih.gov/12221060/
TXN	WEHI7.2	Mouse	in vitro	H2O2	increased	Overexpressed with an additional gene copy	[220]	https://pubmed.ncbi.nlm.nih.gov/11469800/
TXN	WEHI7.2	Mouse	in vitro	dexamethasone, doxorubicin, etoposide	uneffected	Overexpressed with an additional gene copy	[220]	https://pubmed.ncbi.nlm.nih.gov/11469800/
TXN	C57BL/6 Trx-1 tg	Mouse	in vivo	methamphetamine	increased	Overexpressed with an additional gene copy	[221]	https://www.sciencedirect.com/science/article/abs/pii/S0166432817309610?via%3Dihub
TXN	A549	Human	in vitro	auranofin, juglone	uneffected	Overexpression in resistant tumor relative to baseline suppressed by shRNA, siRNA, or specific inhibitors	[71]	https://pubmed.ncbi.nlm.nih.gov/19766715/
TXN	A549	Human	in vitro	menadione, 1-chloro-2,4-dinitrobenzene	increased	Overexpression in resistant tumor relative to baseline suppressed by shRNA, siRNA, or specific inhibitors	[71]	https://pubmed.ncbi.nlm.nih.gov/19766715/
TXN	HPASMCs	Human	in vitro	arsenic trioxide	increased	Overexpressed with an additional gene copy	[222]	https://www.spandidos-publications.com/10.3892/or.2019.7414
TXN	Hep G2	Human	in vitro	arsenic trioxide	increased	Overexpressed with an additional gene copy	[223]	https://pubmed.ncbi.nlm.nih.gov/18157160/
TXN	HPASM	Human	in vitro	H2O2	increased	Overexpressed with an additional gene copy	[224]	https://pubmed.ncbi.nlm.nih.gov/31279089/
TXN	C57BL/6 TXN tg, cerebrum	Mouse	in vivo	ischemia	increased	Overexpressed with an additional gene copy	[225]	https://pubmed.ncbi.nlm.nih.gov/19328186/
TXNL1	BGC823 and SGC7901	Human	in vitro	cisplatin	decreased	Overexpressed with an additional gene copy	[226]	https://pubmed.ncbi.nlm.nih.gov/25348020/
TXNRD1	U-87MG, T98G	Human	in vitro	X-ray	increased	Overexpressed with an additional gene copy	[227]	https://pubmed.ncbi.nlm.nih.gov/28338004/
TXNRD1	HPASM	Human	in vitro	H2O2	increased	Overexpressed with an additional gene copy	[224]	https://pubmed.ncbi.nlm.nih.gov/31279089/
