# Supplementary material for: Effects of Antioxidant Gene Overexpression on Stress Resistance and Malignization In Vitro and In Vivo: A Review
Source: Antioxidants (Basel). 2022 Nov 23;11(12):2316. doi: 10.3390/antiox11122316 (PMC9774954; doi:10.3390/antiox11122316)
Supplement: Supplementary file 1 [file antioxidants-11-02316-s001.zip › antioxidants-2003354-supplementary/Table S2 Revised.xlsx]

## Sheet: Cancer initiation
Cancer initiation (Stimulation of malignancy of normal cells/tissues)
Gene	Extract	Model	Ref.	Link
CAT	In a culture of Cl41 cells experimental overexpression of mitochondrial CAT decreases H2O2 accumulation and causes malignant transformation by enabling achorage-independent growth of cells; these effects are associated with COX-2 protein upregulation and nucleolin translocation to caryoplasm.	in vitro	[250]	https://pubmed.ncbi.nlm.nih.gov/29097213/
PRDX6	In urethane-induced lung tumor model in mice engineered overexpression of PRDX6 promotes tumor development via the JAK2/STAT3 pathway.	in vivo	[174]	https://www.sciencedirect.com/science/article/pii/S0891584915000027?via%3Dihub
PRDX4	In urethane model of lung cancer in mice human PRDX4-overexpressing transgenic mice have higher urethane-stimulated PRDX4 expression, higher frequency of tumor development, higher number of tumors, enhanced proliferation and decreased apoptosis, higher density of microvessels in tumors, elevated MMP9 and IL-1β, lower oxidative stress, than non-transgenic mice with native PRDX4 expression.	in vivo	[159]	https://pubmed.ncbi.nlm.nih.gov/33456675/
GPX1	In mice model of skin carcinogenesis with chemical initiation by DMBA and promotion by TPA, transgenic mice with overexpression of GPX or GPX+SOD develope significantly more skin tumors than nontransgenic mice; after termination of TPA treatment transgenic mice have less percentage of complete tumro regression than nontransgenic mice.	in vivo	[249]	https://pubmed.ncbi.nlm.nih.gov/9108447/
GPX1+SOD2	In mice model of skin carcinogenesis with chemical initiation by DMBA and promotion by TPA, transgenic mice with overexpression of GPX or GPX+SOD develope significantly more skin tumors than nontransgenic mice; after termination of TPA treatment transgenic mice have less percentage of complete tumro regression than nontransgenic mice.	in vivo	[249]	https://pubmed.ncbi.nlm.nih.gov/9108447/
SRXN1	In human bronchial epithelial cell line overexpression of SRXN1 is stimulated in urethane model of carcinogenesis, SRXN1 knockout decreases colony formation and anchorage-independent growth in vitro; in vivo (transgenic mice, urethane model of carcinogenesis) SRXN1 knockout decreases number of tumors and their size, inhibits cell proliferation and increases apoptosis.	in vitro	[251]	Nrf2-activated expression of sulfiredoxin contributes to urethane-induced lung tumorigenesis - PubMed (nih.gov)
SOD1	In mammary glands and primary mammary gland cultures of transgenic mice knockout of SOD1 gene reduces tumor formation, tumor proliferation in vitro when oncogenesis is experimentally induced; in vitro SOD1 knockout increases apoptosis and senescence; in humans overexpression of SOD1 is associated with lower relapse free survival, overall survival, metastasis free survival.	in vitro + in vivo	[252]	https://www.nature.com/articles/s41388-019-0839-x
SOD3	In mouse embryonic fibroblast experimental overexpression of SOD3 causes unrestrained cell proliferation, immortalization in vitro, and tumorigenicity and faster growth in vivo	in vitro + in vivo	[232]	https://pubmed.ncbi.nlm.nih.gov/24328532/
TXN1	In mice overexpression of TXN1 does not increase lifespan, but it increases tumor formation, tumor burden and in some cases tumor severity.	in vivo	[253]	https://www.ncbi.nlm.nih.gov/pmc/articles/PMC6201794/

## Sheet: Cancer promotion
Cancer promotion
Gene	Extract	Model	Ref.	Link
SOD2	In esophageal squamous cell carcinoma (ESCC) cell lines SOD2 upregulation by TNF-α through NF-κB pathway is associated with poor overall survival, and being induced in cell cultures it increases cell proliferation, cell migration, and cell resistance to cisplatin.	in vitro	[201]	https://pubmed.ncbi.nlm.nih.gov/31364751/
SOD2	In cell culture in a model of AFG1-induced lung adenocarcinoma simulated tumor-associated inflammation mediates SOD2 upregulation through NF-κB pathway, and this upregulation may contribute to epithelial-mesenchymal transition and cell migration.	in vitro	[254]	https://pubmed.ncbi.nlm.nih.gov/28801561/
SOD2	In tongue squamous cell carcinoma overexpression of SOD2 is a frequent event and is associated with enhanced metastasis. When experimentally upregulated, SOD2 expression increased migration and invasion abilities of cells through the Snail signaling pathway.	in vitro	[255]	https://pubmed.ncbi.nlm.nih.gov/22580338/
SOD2	For salivatory adenoic cystic carcinoma increased expression of SOD2 is characteristic, and both in tumors and cell cultures higher expression of SOD2 is associated with increased metastatic capabilities of cells, probably through ERK-Slug pathway, and reduced overall survival.	in vitro	[256]	https://pubmed.ncbi.nlm.nih.gov/27181103/
SOD2	High expression of SOD2 gene is a feature of ovarian clear cell carcinoma, and it promotes its agressive features (tumorigenicity and metastatic spread) by maintaining highly functional mitochondria and driving H2O2-mediated migration.	in vitro	[245]	https://www.ncbi.nlm.nih.gov/pmc/articles/PMC4651777/
SOD2	In primary human mammary epithelial cells and in MCF10A mammary epithelial cell line SOD2 becomes upregulated upon detachment from substrate, depletion of SOD2 sensitizes noncancerous mammary epithelial cells and MDA-MB-435 breast cancer cells to anoikis; in human breast cancers SOD2 overexpression correlates positively with advanced tumor grade and other poor prognosis factors.	in vitro	[239]	https://pubmed.ncbi.nlm.nih.gov/23429290/
SOD2	In cell cultures of fibrosarcoma and transitional bladder carcinoma experimental overexpression of SOD2 increases migration and invasion in vitro through H2O2-dependent mechanism, and promotes lung metastasis in vivo; this effect is counteracted by CAT overexpression.	in vitro + in vivo	[238]	https://pubmed.ncbi.nlm.nih.gov/17974967/
SOD2	SOD2 gene is upregulated in U87 glioma cell line, and its experimental overexpression promotes tumor migration and invasion via H2O2-dependent mechanism, activates the PI3Ks and MAPKs, elevates MMPs levels; these effects are counteracted by N-acetylcysteine pretreatment and CAT overexpression.	in vitro	[247]	https://pubmed.ncbi.nlm.nih.gov/21749277/
SOD2	In SOD2 and CAT overexpressing HT1080 fibrosarcoma cell line SOD2 overexpression increases invasive and metastatic potential, MMP expression, and collagen degradation by H2O2-dependent mechanism, and these modifications are attenuated by CAT overexpression.	in vivo	[246]	https://pubmed.ncbi.nlm.nih.gov/12538496/
SOD2	In estrogen independent breast cancer cell cultures (MDA-MB231 and SKBR3) SOD2 is overexpressed in comparison with estrogen-dependent cultures (MCF-7 and T47D), SOD2 downregulation with antisense DNA increases cell proliferation, decreases cell invasion via reduction of MMP activity.	in vitro	[248]	https://link.springer.com/article/10.1007/s10549-007-9597-5
SOD2	In human glioblastoma SOD2 is overexpressed compared to normal tissues; in human glioblastoma cell cultures (A172, LN229, U87, T98G) experimental overexpression of SOD2 resques from ZFPM2-AS1 knockout and increases cell viability, colony formation, decreases cell apoptosis.	in vitro	[257]	https://www.ncbi.nlm.nih.gov/pmc/articles/PMC8806534/
SOD2	In human breast cancer cell lines ( (MCF-10, Hs578T, SK-BR-3, MDA-MB-468) experimental overexpression of SOD2 increases cell viability, migration and invasion, decreases apoptosis (all changes caused by silencing of MAFG-AS1 antisense lncRNA) in vitro.	in vitro	[258]	https://pubmed.ncbi.nlm.nih.gov/33989902/
SOD2	In human thyroid cancers SOD2 is often downregulated in certain tumor types, and higher SOD2 expression is associated with longer survival; in murine models of follicular thyroid cancer SOD2 overexpression increases tumor size; in murine models of more agressive thyroid cancer SOD2 overexpression reduces tumor growth while knockout stimulates it.	in vivo	[259]	https://www.ncbi.nlm.nih.gov/pmc/articles/PMC6194813/?report=classic
SOD2	In cell cultures of human breast cancer experimental suppression of SOD2 reduces viability and increases apoptosis, and overexpression of SOD2 has opposite effects, also increasing metastatic potential of cells; there is direct correlation between SOD2 expression level and cells' resistance to doxorubicin.	in vivo	[260]	https://pubmed.ncbi.nlm.nih.gov/27384484/
PRDX1 и PRDX4	In lung adenocarcinoma and squamous cell carcinoma genes PRDX1 and PRDX4 are overexpressed in comparison with healthy lung tissues and other types of lung cancer, and knockdown of these genes decrease colony formation and invasion, while overexpression has opposite effect.	in vitro + in vivo	[261]	https://pubmed.ncbi.nlm.nih.gov/25232487/
PRDX1	PRDX1 expression is higher in oral squamous cell carcinoma (especially in smokers) than in healthy oral mucosa, and is additionally stimulated by nicotine; PRDX1 knockdown reduces epithelial-masenchymal transition, migration and ivasion of cells.	in vitro	[262]	https://pubmed.ncbi.nlm.nih.gov/27259998/
PRDX1	In non-small cell lung cancer PRDX1 gene is constitutively upregulated in comparison with normal tissues; PRDX1 knockdown decreases proliferation and stimulates apoptosis, however overexpression of β-catenin counteracts this effect.	in vitro	[263]	https://pubmed.ncbi.nlm.nih.gov/32881473/
PRDX1	In esophageal squamous cell carcinoma cell lines PRDX1 is overexpressed, and its downregulation decreases proliferation, invasion, induces apoptosis, probably via interfering with mTOR/p70S6K pathway.	in vitro	[264]	https://pubmed.ncbi.nlm.nih.gov/25579166/
PRDX1	In hepatocellular carcinoma HepG2 cell line downregulation of PRDX1 partially reversed tumoral phenotype, decreased growth, downregulated AFP, osteopontin and β-catenin, upregulated E-cadherin and proapoptotic proteins (BAX, CASP3).	in vitro	[265]	https://www.sciencedirect.com/science/article/pii/S1874391912007841?via%3Dihub
PRDX1	In pancreatic ductal adenocarcinoma cell lines PRDX1 is overexpressed, and its knockdown reduces cell motility and invasion; prooncogenic effects of PRDX1 in this case are based on its interaction with p38 MAPK.	in vitro	[266]	https://www.ncbi.nlm.nih.gov/pmc/articles/PMC4327392/
PRDX1	Experimental model in A549 lung adenocarcinoma cell line showed that knockdown of PRDX1 decreased TGF-β1-induced epithelial-mesenchymal transition and cell migration, and PRDX1 overexpression enhanced those.	in vitro	[267]	https://www.sciencedirect.com/science/article/pii/S0006291X12005633?via%3Dihub
PRDX1	In human prostate cancer expression of PRDX1 is elevated in comparison with normal tissues, suppression of PRDX1 expression in cell cultures (human PC-3M and murine C2H) decreases tumor growth in vivo; these effects are mediated by TLR4, VEGF, and regulation of endothelial cell proliferation, migration, and differentiation.	in vitro + in vivo	[268]	https://aacrjournals.org/cancerres/article/71/5/1637/572149/Peroxiredoxin-1-Controls-Prostate-Cancer-Growth
PRDX1	Overexpression of PRDX1 in colorectal cancers correlates with lower average survival time and metastasis; colorectal cancer cell lines with higher expression of PRDX1 (HCT116) show higher invasion and migration parameters than lines with lower expression (HT29); experimental modification of PRDX1 expression changes those parameters accordingly; authors conclude that PRDX1 increases MMP2, MMP9, an…	in vitro	[269]	https://pubmed.ncbi.nlm.nih.gov/29673884/
PRDX1	In osteosarcoma PRDX1 is overexpressed in comparison with normal tissue, and in lung metastases the expression is even higher; high PRDX1 expression level associates with decreased overall survival, disease-free survival, higher tumor size, malignant grade and advanced TNM stage; in vitro PRDX1 overexpression promotes cell proliferation, invasion, and decreased cell death, in vivo - increases tum…	in vitro + in vivo	[270]	https://pubmed.ncbi.nlm.nih.gov/29492195/
PRDX1	In human esophageal squamous cell carcinoma cell line (EC9706) experimental supression of PRDX1 gene decreases invasion in vitro, decreases tumorigenesis and tumor growth in vivo; experimental overexpression of PRDX1 has opposite effects; these changes are thought to be associated with loss of primary cilia in esophageal cancer cells which overexpress PRDX1.	in vitro	[271]	https://pubmed.ncbi.nlm.nih.gov/32357862/
PRDX1	Expression of PRDX1 is higher in esophageal squamous cell carcinoma in comparison with normal esophageal epithelial cells, its supression/silencing inhibits proliferation and induces apoptosis in cancer cell cultures, probably by decreasing activity of the PI3K/AKT pathway.		[272]	https://pubmed.ncbi.nlm.nih.gov/31920397/
PRDX6	Breast cancer cell line A549, transfected for overexpression of PRDX6, have increased growth, mobility, invasion, and metastasis properties.	in vivo	[273]	https://aacrjournals.org/mct/article/9/4/825/93800/Phospholipase-A2-Activity-of-Peroxiredoxin-6
PRDX6	PRDX6 is strongly expressed in normal human skin and in skin squamous cell carcinoma. In transgenic mice PRDX6 knockout and introduction of papilomavirus oncogenic proteins increases number of spontaneously developing tumors, but not tumor incidence; PRDX6 overexpression protects against chemically induced skin carcinogenesis, but enhances malignisation of previously existing tumors.	in vivo	[230]	https://pubmed.ncbi.nlm.nih.gov/23576553/
PRDX6	In lung cancers overexpression of PRDX6 increases invasiveness by inducing urokinase-type plasminogen activator (uPA) via p38 kinase, phosphoinositide 3-kinase, and Akt.	in vitro	[274]	https://link.springer.com/article/10.1007/s10059-009-0152-6
PRDX6	In a panel of melanoma cell cultures PRDX6 protein is found to be abundant (not correlating with PRDX6 mRNA levels), and the knockdown of its gene decreases cell proliferation but doesn't affect apoptosis; this proliferative effect is due to phospholipase A2 properties of PRDX6 protein and resulting release of arachidonic acid.	in vitro	[275]	https://pubmed.ncbi.nlm.nih.gov/26285655/
PRDX6	In highly metastatic breath cancer cell line (MDA-MB-231HM) expression of PRDX6 is higher than in less metastatic progenitor line (MDA-MB-231), experimental overexpression of PRDX6 in cell cultures increases proliferation, adhesion, invasion in vitro, tumor growth and pulmonary metastasis in vivo; PRDX6 knockdown inhibits cell invasion in vitro and supresses growth and lung metastasis in vivo.	in vitro + in vivo	[276]	https://pubmed.ncbi.nlm.nih.gov/17980029/
PRDX6	In lung cancer cell lines (A549, NCI-H460) experimental overexpression of PRDX6 enhances growth and cell viability in vitro, accelerates tumorigenicity in vivo; PRDX6 knockdown or PRDX6 substitution with inactive mutant gene has opposite effect. This activity is mediated via interaction with ERK1/2, JNK, p38, and AP-1.	in vitro + in vivo	[277]	https://pubmed.ncbi.nlm.nih.gov/24512906/
PRDX6	Expression of PRDX6 is upregulated in esophageal squamous cell carcinoma tissues in comparison with normal tissues, and in esophageal cancer cell lines (TE-1, Eca-109) in comparison with esophageal epitelial cell line (HET-1A); experimental overexpression of PRDX6 increases cell growth and proliferation, migration, invasion, and radioresistance in vitro, promotes tumor growth in vivo; PRDX6 knock…	in vitro + in vivo	[175]	https://www.ncbi.nlm.nih.gov/pmc/articles/PMC6218759/
PRDX6	In human gastric cancer cell PRDX6 is overexpressed in comparison with non-tumor tissues; experimental supression of PRDX6 in gastric cancer cell line (BGC-823) decreases proliferation, migration, invasion, increases apoptosis in vitro.	in vitro	[278]	https://pubmed.ncbi.nlm.nih.gov/35645108/
PRDX2	PRDX2 is constitutively overexpressed in colorectal cancers, this upregulation protects cells from H2O2-induced apoptosis; suppression of PRDX2 expression with siRNAs restored cells' susceptibility to H2O2.	in vitro	[58]	https://link.springer.com/article/10.1007/s11010-013-1891-4
PRDX2	In non-small cell lung cancer cultures A549 and H1299 PRDX2 gene is constitutively upregulated in comparison with normal lung epitelial cells; silencing or knocking down this gene suppresses migration and invasion, promotes apoptosis, and inhibits activation of the Akt/mTOR Pathway.	in vitro	[279]	https://pubmed.ncbi.nlm.nih.gov/32337219/
PRDX2	In human colorectal cancer tissues and cell lines (SW480, SW620) expression of PRDX2 and β-catenin is increased in comparison with normal colorectal mucosa tissue and cell line (FHC), and correlate with advanced TNM stage; in cell culture PRDX2 knockout inhibits proliferation, increases apoptosis in vitro, inhibits tumor growth in vivo. These effects are mediated via β-catenin, GSK-3β, c-Myc, and…	in vitro + in vivo	[280]	https://pubmed.ncbi.nlm.nih.gov/24125860/
PRDX2	In lung cancer PRDX2 overexpression is associated with worse overall survival and worse progression-free survival; in non-small cell lung cancer cell cultures (NCI-H460, NCI-H1650, NCI-H1299, A549) PRDX2 is overexpressed in comparison with normal bronchial epithelial cell line (BEAS-2B), knockdown of PRDX2 inhibits proliferation, migration, and invasion in A549 cells, while overexpression of PRDX…	in vitro + in vivo	[281]	https://pubmed.ncbi.nlm.nih.gov/32908916/
PRDX2	In human colorectal cancer PRDX2 expression is elevated in comparison with normal mucosa tissues, and this overexpression is associated with shorter overall survival, with tumor differentiation; in vitro silencing PRDX2 with miR-200b-3p overexpression suppresses colorectal cancer cell proliferation, invasion, epithelial-mesenchymal transition, increases susceptibility to chemotherapeutic agents i…	in vitro	[282]	https://pubmed.ncbi.nlm.nih.gov/29258530/
PRXD2	In hepatocellular carcinoma PRXD2 (and FOXM1) are overexpressed and positively correlate with each other; in hepatocellular carcinoma cell cultures PRXD2 knockout decreases cell proliferation, anchorage-independent growth in vitro, and tumor growth in vivo, with PRXD2 overexpression causing opposite effects; PRXD2 expression is regulated by FOXM1, and its biological effects develop via ERK signal…	in vitro + in vivo	[283]	https://pubmed.ncbi.nlm.nih.gov/26500057/
PRXD2	In non-small cell lung cancer cell culture A549/GR, resistant to gefitinib, PRXD2 is overexpressed in comparison with baseline A549 cells; downregulation of PRXD2 decreases cell proliferation, colony formation in vitro, and tumor growth in vivo; PRXD2 is shown to regulate JNK and apoptosis signaling in this cell line.	in vitro + in vivo	[284]	https://www.nature.com/articles/emm201524
PRDX2	In human colon cancer PRDX2 is overexpressed in tumor tissue in comparison with noncancerous tissue, this overexpression correlates with expression of CD133 and CD44; in colon cancer cell cultures PRDX2 knockdown decreases stemness-related protein expression, decreases sphere formation, migration and invasion, sensitizes cells to oxaliplatin and exogenous H2O2 in vitro; in vivo PRDX2 knockdown de…	in vitro	[285]	https://pubmed.ncbi.nlm.nih.gov/33819194/
PRDX4	In lung adenocarcinoma and squamous cell carcinoma genes PRDX1 and PRDX4 are overexpressed in comparison with healthy lung tissues and other types of lung cancer, and knockdown of these genes decrease colony formation and invasion, while overexpression has opposite effect.	in vitro + in vivo	[261]	https://pubmed.ncbi.nlm.nih.gov/25232487/
PRDX4	PRDX4 overexpression in hepatocellular carcinoma reduces anoikis, increases cell growth and metastasis via β-catenin-mediated ID2 activation, but does not affect cell migration and invasion.	in vitro + in vivo	[286]	https://link.springer.com/article/10.1007/s13402-019-00460-0
PRDX4	In lung adenocarcinoma or squamous cell carcinoma SRXN1 is overexpressed in comparison with normal lung tissue or infrlammatory lung tissue; knockdown of SRXN1 in lung cancer cell line (A549) decreases anchorage-independent colony formation, migration and invasion, but has negligible effect on cell growth and proliferation; this effect is due to SRXN1 protein interaction with PRDX4 protein, becau…	in vivo	[287]	https://pubmed.ncbi.nlm.nih.gov/21487000/
PRDX4	Expression of PRDX4 is increased in human glioblastoma multiforme and mouse glioblastoma model in comparison with respective normal tissues; in cell culture of glioblastoma PRDX4 knockout decreases radiation resistance, cell growth, and increases ROS levels, DNA damage, and apoptosis; in vivo PRDX4 downregulation prolonges survival in a mouse model.	in vitro	[66]	https://pubmed.ncbi.nlm.nih.gov/22916164/
PRDX4	In oral cavity squamous cell carcinoma PRDX4 (along with P4HA2) is overexpressed in comparison with healthy tissue and infiltrating lymphocytes, and it is associated with worse overall survival; exprerimental knockdown of PRDX4 in cell culture (OEC-M1) has little effect on proliferation, but decreases cell migration and invasion.	in vitro	[288]	https://pubmed.ncbi.nlm.nih.gov/21859152/
TXN	In breast cancer tissue samples obtained from patients both TXN1 and TXNRD1 are overexpressed in comparison with normal tissues; in MDA-MB-231 breast cancer cell line, transfected with TXN1 for overexpression of protein, cell invasion is increased, but not cell mobility, and effectively decreasing TXN1 expression causes the opposite effect.	in vitro	[289]	https://pubmed.ncbi.nlm.nih.gov/26760912/
TXN	In human multiple myeloma cell lines (RPMI8226, U266) expression of TXN1 and TXNRD1 is higher compared to peripheral blood mononuclear cells, chemical inhibition of these genes activity or their knockdowns reduce myeloma cell proliferation, clonogenic activity, viability, and induce apoptosis in culture, and also sensitise myeloma cells to NF-кβ inhibitors.	in vitro	[290]	https://www.ncbi.nlm.nih.gov/pmc/articles/PMC4558160/
TXNRD1	In human multiple myeloma cell lines (RPMI8226, U266) expression of TXN1 and TXNRD1 is higher compared to peripheral blood mononuclear cells, chemical inhibition of these genes activity or their knockdowns reduce myeloma cell proliferation, clonogenic activity, viability, and induce apoptosis in culture, and also sensitise myeloma cells to NF-кβ inhibitors.	in vitro	[290]	https://www.ncbi.nlm.nih.gov/pmc/articles/PMC4558160/
TXN	In human hepatocellular carcinoma higher expression of TXN correlates with shorter overall survival, extrahepatic metastasis; in vitro experimental knockdown of TXN decreases cell proliferation, colony formation, invasion, and TXN overexpression has opposite effects; these mechanisms are mediated by both TXN and HIF-2α genes.	in vitro + in vivo	[291]	https://pubmed.ncbi.nlm.nih.gov/32157720/
TXN	In human gastric cancer TXN gene is overexpressed in comparison with non-tumor tissue, and high expression is associated with shorter survival, lymph node metastasis, clinical stage, tumor stage and tumor size; experimental overexpression of TXN promotes cell proliferation, migration, invasion in vitro, increases tumorigenicity and metastasis in vivo; TXN knockdown has opposite effects.	in vitro	[292]	https://pubmed.ncbi.nlm.nih.gov/30911354/
GLRX3	In nasopharyngeal cancers GLRX3 expression was higher than in normal tissues; knockdown of GLRX3 inhibits growth of nasopharyngeal cancer cells both in vitro and in vivo, decreases cell migration and invasion, these changes seem bo be effected via modification of the PI3K/Akt pathway.	in vitro + in vivo	[293]	https://pubmed.ncbi.nlm.nih.gov/27203742/
GLRX3	In colorecral cancer GLRX3 is overexpressed in comparison with normal tissues, and this expression correlates with TNM stage; experimental knockdown of GLRX2 in cell cultures decreases cell mobility, invasion, colony formation in vitro, and metastasis in vivo. According to authors different isoforms can have different effects.	in vitro	[294]	https://pubmed.ncbi.nlm.nih.gov/23311631/
GLRX3	In oral squamous cell carcinoma GLRX3 is overexpressed in comparison with normal tissues, and the degree of overexpression positively correlates with worse overall survival and increased metastasis in patients; in vitro knockdown of GLRX3 supresses cell migration and invasion, reverses epithelial-mesenchymal transition, and enhances ROS generation.	in vitro	[295]	https://pubmed.ncbi.nlm.nih.gov/29397791/
GLRX3	In many human cancers and breast cancer cell lines GLRX3 is overexpressed in comparison with normal tissues, this upregulation correlates with higher lung and brain metastasis, decreased survival. GLRX3 gene knockout in breast cancer cell culture inhibits growth, NF-кβ activity, reverses epithelial-mesenchymal transition in vitro, supresses tumorigenicity and lung metastasis in vivo.	in vitro + in vivo	[296]	https://pubmed.ncbi.nlm.nih.gov/21123948/
SOD1	In nasopharyngeal cancer SOD1 is overexpressed constitutively, supporting tumor progression, and its suppression/knockdown reduces tumor growth.	in vitro	[192]	https://www.ncbi.nlm.nih.gov/pmc/articles/PMC5996554/
SOD1	In lung carcinomas SOD1 upregulation increases cell proliferation, and decreases apoptosis, and enzyme's suppression or inhibition decreases proliferation.	in vitro	[297]	https://www.ncbi.nlm.nih.gov/pmc/articles/PMC3182729/
SOD1	In a mouse model of KRAS-p53-inducible non-small cell lung cancer experimental knockout of SOD1 supresses tumor development and maintenance in vivo, attenuates cell growth in cultures in vitro.	in vitro + in vivo	[298]	https://www.ncbi.nlm.nih.gov/pmc/articles/PMC8050259/
PRDX3	In ovarian cancer (SKOV3) PRDX3 protein is overpresented in tumor cells, experimental downregulation of PRDX3 decreases cell growth both in vitro and in vivo, and triggeres cisplatin-mediated apoptosis.	in vitro + in vivo	[63]	https://www.spandidos-publications.com/mmr/7/5/1688
PRDX3	Mitochondrial PRDX3 is overexpressed in colon cancer stem cells (compared to non-stem cells), its downregulation decreases viability, tumorigenicity, and metastasis; PRDX3 expression is stimulated via FOXM1-mediated mechanism.	in vitro + in vivo	[299]	https://pubmed.ncbi.nlm.nih.gov/26091938/
PRDX3	In hepatocellular carcinoma suppression of PRDX3 gene (previously reported to be overexpressed) on the one hand decreases cell growth rate, and on the other increases invasion.	in vitro	[300]	https://pubmed.ncbi.nlm.nih.gov/26983019/
GPX1	Increased expression of GPX1 in esophageal squamous cell carcinoma cell lines promotes proliferation, invasion, migration, and cisplatin resistance, while GPX1 suppression with vitamin D suppresses these features through NF-κB pathway.	in vitro	[103]	https://pubmed.ncbi.nlm.nih.gov/25356106/
GPX1	High expression of GPX1 is a feature of many cancers, and in salivatory adenoid cystic carcinoma it promotes tumor progression; its downregulation inhibits proliferation, migration, and chemoresistance, and promotes apoptosis via the NF-κB pathway.	in vitro	[105]	https://pubmed.ncbi.nlm.nih.gov/26782341/
GPX1	In human renal cell carcinoma GPX1 is overexpressed and is associated with TNM stage and worse overall survival; experimental knockdown of GPX1 decreases proliferation of recal cancer cell cultures (786-O, A498, ACHN, Caki-1), colony formation, migration and invasion in vitro.	in vitro	[301]	https://pubmed.ncbi.nlm.nih.gov/31844035/
SRXN1	SRXN1 gene is significantly overexpressed in hepatocellular carcinomas (HCC) in comparison with normal liver cells; SRXN1 knockdown in HCC cell cultures associates with decreased proliferation, colony formation, cell migration and invasion, epithelial-mesenchymal transition in vitro, with attenuated metastasis and tumorigenicity in vivo; with experimental overexpression having opposite effects; B…	in vitro + in vivo	[302]	https://pubmed.ncbi.nlm.nih.gov/32746503/
SRXN1	In lung adenocarcinoma or squamous cell carcinoma SRXN1 is overexpressed in comparison with normal lung tissue or infrlammatory lung tissue; knockdown of SRXN1 in lung cancer cell line (A549) decreases anchorage-independent colony formation, migration and invasion, but has negligible effect on cell growth and proliferation; this effect is due to SRXN1 protein interaction with PRDX4 protein, becau…	in vivo	[287]	https://pubmed.ncbi.nlm.nih.gov/21487000/
SRXN1	In colorectal cancer cell lines (SW640, RKO, HT29, HCT116, Geo) SRXN1 is overexpressed in comparison with normal colon epithelium cell line (NCM460); experimental knockdown of SRXN1 in vitro supresses anchorage-independent colony formation and invasion, sensitises cells to oxidative stress induced cell death, but doesn't suppress growth and proliferation of adherent cells; in vivo it decreases tu…	in vitro	[303]	https://pubmed.ncbi.nlm.nih.gov/26290602/
SRXN1+PRDX4	In lung adenocarcinoma or squamous cell carcinoma SRXN1 is overexpressed in comparison with normal lung tissue or infrlammatory lung tissue; knockdown of SRXN1 in lung cancer cell line (A549) decreases anchorage-independent colony formation, migration and invasion, but has negligible effect on cell growth and proliferation; this effect is due to SRXN1 protein interaction with PRDX4 protein, becau…	in vivo	[287]	https://pubmed.ncbi.nlm.nih.gov/21487000/
TXNRD1	In hepatocellular carcinomas TXNRD1 is upregulated in comparison with healthy tissues, and its knockdown in MHCC97L cell culture causes ROS-induced suppression of proliferation and apoptosis induction in vitro.	in vitro + in vivo	[304]	https://pubmed.ncbi.nlm.nih.gov/30561826/
TXNRD1	In human multiple myeloma cell lines (RPMI8226, U266) expression of TXN1 and TXNRD1 is higher compared to peripheral blood mononuclear cells, chemical inhibition of these genes activity or their knockdowns reduce myeloma cell proliferation, clonogenic activity, viability, and induce apoptosis in culture, and also sensitise myeloma cells to NF-кβ inhibitors.	in vitro	[290]	https://www.ncbi.nlm.nih.gov/pmc/articles/PMC4558160/
TXNRD2	TXNRD2 is upregulated in non-small cell lung carcinoma tissues in comparison with neighboring healthy lung tissues, and i cell lines A549 and NCI-H1299 expreimental silencing of this gene inhibits cell proliferation, migration, invasion, decreases antioxidant activities, and induces apoptosis, with overexpression having the opposite results.	in vitro	[305]	https://pubmed.ncbi.nlm.nih.gov/28414076/
TXNDR2	In human lung adenocarcinoma TXNDR2 is overexpressed in tumor tissues in comparison with normal tissues; experimental knockdown of TXNDR2 supresses cell proliferation, migration, invasion in vitro; TXNDR2 overexpression has opposite effects; TXNDR2 is a target of miR-195-5p miRNA.	in vitro	[306]	https://pubmed.ncbi.nlm.nih.gov/33332541/
GPX8	In gastric cancer GPX8 is overexpressed in comparison with normal tissues; experimental overexpression of GPX8 in gastric cancer cell line (HGC-27) increases cell viability, colony formation, migration and invasion in vitro, increases tumor growth in vivo, while knockdown has opposite effects. These effects were mediated via the Wnt signaling pathway; FOXC1 is found to be transcription factor sti…	in vitro	[307]	https://pubmed.ncbi.nlm.nih.gov/33317536/
GPX8	In human esophageal squamous cell carcinoma GPX8 is overexpressed both in tumors and in cell lines; experimental knockout of GPX8 supresses cell proliferation, increases induced autophagy and apoptosis in vitro, GPX8 overexpression has opposite effects; in vivo GPX8 knockdown reduces tumor weight and size in xenograft murine model.	in vitro	[308]	https://pubmed.ncbi.nlm.nih.gov/35288240/
CAT	In glioblastoma multiforme CAT is overexpressed in comparison with normal tissues, and its high levels correlate with poor prognosis and worse overall survival; in glioblastoma cell line U251 experimental CAT overexpression decreases intracellular H2O2, promotes cell proliferation, colony formation, neurosphere formation, and resistance to temozolomide, ionizing radiation, and staurosporine, an a…	in vitro + in vivo	[88]	https://pubmed.ncbi.nlm.nih.gov/34943091/
GSR	In glioblastoma multiforme GSR expression is increased and is associated with an increased resistance to temozolomide and cisplatin; higher expression of GSR is associated with worse prognosis in patients; knockdown of GSR increases cell susceptibility to cisplatin and temozolomide in vitro and in vivo.	in vitro	[117]	https://pubmed.ncbi.nlm.nih.gov/29105080/
NNT	In gastric cancer NNT is overexpressed in comparison with normal tissues, and this overexpression correlates with poor overall and disease-free survival; NNT knockdown decreases colony formation, increases apoptosis in glucose deprivation and anoikis in vitro, supresses tumorigenesis and metastasis in vivo.	in vitro + in vivo	[309]	https://pubmed.ncbi.nlm.nih.gov/30059901/
PRDX5	In gastric cancer tissues higher expression of PRDX5 is associated with poor prognosis, and positively correlates with tumor size, its depth, lymph node metastasis, and TNM stage; PRDX5 overexpression associates with increased proliferation, and invasion in vitro via Snail upregulation; in vivo it increases tumorigenicity and tumor growth.	in vitro + in vivo	[310]	https://pubmed.ncbi.nlm.nih.gov/28535004/
GPX2	Expression of GPX2 gene is decreased in prostate cancer tissues compared to normal prostate gland, although after hormonal therapy cancer cells significantly upregulate GPX2; in cell line models castration-resistant lines showed higher expression of GPX2; experimental suppression of GPX2 by siRNA transfection of cell cultures suppresses cell growth and proliferation in vitro and in vivo (but only…	in vitro	[311]	https://pubmed.ncbi.nlm.nih.gov/24562575/
GPX4	In human pancreatic cell cancer line (Panc-1), the cancer stem-like cells derived from it have higher expression of SOD1, SOD2, GPX1, and especially GPX4 after hypoxic exposure; knockdown of GPX4 supresses stem-like properties, decreases proliferation, sphere formation ability, migration and invasion in vitro; overexpression of GPX4 has opposite effects.	in vitro	[114]	https://www.spandidos-publications.com/or/41/2/1264
PON3	In human oral squamous cell carcinoma PON3 is overexpressed in comparison with normal oral epithelium; in human cell cultures (TSC-15, CAL27, TSCCa, Tca8113, SCC-4, SCC-25) PON3 is overexpressed in comparison with NOK cell line (non-cancerous oral keratinocytes), and PON3 silencing with siRNA decreases cell proliferation in vitro, and tumor growth in nude mice in vivo.	in vivo	[312]	https://www.sciencedirect.com/science/article/pii/S075333221630885X
PON1	In a number of human lung cancer types (adenocarcinomas, squamous cell carcinomas, large cell carcinomas, small cell carcinomas) PON1 expression varies depending on tumor type; in lung cancer cell lines (A549, H358, H460, H1299, LLC) and other cell lines (L132) PON1 expression is also very different between cell cultures; experimental overexpression of PON1 increases cell proliferation, colony fo…	in vitro + in vivo	[133]	https://www.oncotarget.com/article/17069/text/#T1
PON2	In human bladder cancer cell line T24 experimental overexpression of PON2 increases cell viability, migration, cell resistance to chemotherapeutic drugs (cisplatin, gemcitabin, their combination), and PON2 silensing with siRNA shows opposite effects.	in vitro	[313]	https://pubmed.ncbi.nlm.nih.gov/32093309/
PON2	In cell cultures of pancreatic ductal adenocarcinoma PON2 knockdown decreases colony formation, induces anoikis in vitro, decreases tumor growth, metastasis in vivo.	in vivo	[314]	https://pubmed.ncbi.nlm.nih.gov/28803777/
PON2	In human gastric cancer PON2 is overexpressed in comparison with non-tumor gastric tissues, and is positively associated with clinical stage, tumor invasion, metastasis to lymph nodes and other tissues, decreased overall survival; in gastric cancer cell lines (MKN45, SGC-7901) PON2 silencing reduces cell viability, migration and invasion.	in vitro	[315]	https://link.springer.com/article/10.1007/s13577-019-00263-3
PON2	In human B cell acute lymphoblastic leukemia (B-ALL) PON2 is overexpressed in comparison with normal B cells, this overexpression is associated with shorter overall survival, relapse-free survival; in murine B-ALL models and in patient-derived human B-ALL culture silencing of PON2 decreases proliferation, colony formation in vitro, prolongs survival in vivo; in non-cancerous B cells PON2 silencin…	in vivo	[316]	https://www.ncbi.nlm.nih.gov/pmc/articles/PMC7896313/

## Sheet: Cancer prevention
Cancer prevention
Gene	Extract	Model	Ref.	Link
SOD2	Overexpression of CAT, SOD1, and SOD2 attenuated carcinogenic potential (colony formation, migration, and invasion) caused by chronic exposure to Cr(VI) in human bronchial epitelial cell culture BEAS-2B.	in vitro	[87]	https://pubmed.ncbi.nlm.nih.gov/23707771/
SOD2	In mice model of skin carcinogenesis with chemical initiation by DMBA and promotion by TPA, transgenic mice overexpressing human SOD2 show decreased papilloma formation in comparison with nontransgenic mice, and lower oxidative damage.	in vivo	[317]	https://pubmed.ncbi.nlm.nih.gov/11507057/
SOD2	In human bronchial epithelial cells (BEAS-2B) with overexpression of CAT or SOD2 after transformation via long-term arsenic exposure (24 weeks), colony formation is decreased.	in vitro	[318]	https://pubmed.ncbi.nlm.nih.gov/25499816/
SOD2	In human bronchial epithelial cell line (BEAS-2B) chronic exposure to cadmium induces carcinogenic transformation (increases colony formation, cell migration, invasion in vitro, and tumor growth in vivo); experimental overexpression of CAT, SOD1 or SOD2 attenuates cadmium-induced carcinogenic changes: SOD2 supresses cell migration, SOD1 or SOD2 supress cell invasion.	in vitro	[319]	https://pubmed.ncbi.nlm.nih.gov/22884995/
SOD2	In human bronchial epithelial cell line (BEAS-2B) chronic exposure to hexavalent chromium induces carcinogenic transformation, luteolin inhibits it in dose-dependent manner; experimental overexpression of SOD2 or CAT decreases chromium-induced colony formation in vitro, and tumor development in vivo.	in vitro + in vivo	[320]	https://www.ncbi.nlm.nih.gov/pmc/articles/PMC4433031/
SOD2	In human lung epithelial cell line (Beas-2B) experimental overexpression of SOD1, SOD2, or CAT averts carcinogenic transformation caused by chronic exposure to hexavalent chromium; transfected cells have decreased proliferation, colony formation in vitro and decreased tumorigenicity in vivo.	in vitro	[321]	https://pubmed.ncbi.nlm.nih.gov/21742780/
SOD2	In murine embryo cell line (C3H 10T1/2) experimental overexpression of SOD2 protects cells from radiation-induced neoplastic transformation; chemically induced transformation occurs despite SOD2 overexpression.	in vitro	[322]	https://pubmed.ncbi.nlm.nih.gov/1485915/
CAT	Overexpression of CAT, SOD1, and SOD2 attenuated carcinogenic potential (colony formation, migration, and invasion) caused by chronic exposure to Cr(VI) in human bronchial epitelial cell culture BEAS-2B.	in vitro	[87]	https://pubmed.ncbi.nlm.nih.gov/23707771/
CAT	In human bronchial epithelial cells (BEAS-2B) with overexpression of CAT or SOD2 after transformation via long-term arsenic exposure (24 weeks), colony formation is decreased.	in vitro	[318]	https://pubmed.ncbi.nlm.nih.gov/25499816/
CAT	In human bronchial epithelial cell line (BEAS-2B) chronic exposure to cadmium induces carcinogenic transformation (increases colony formation, cell migration, invasion in vitro, and tumor growth in vivo); experimental overexpression of CAT, SOD1 or SOD2 attenuates cadmium-induced carcinogenic changes: SOD2 supresses cell migration, SOD1 or SOD2 supress cell invasion.	in vitro	[319]	https://pubmed.ncbi.nlm.nih.gov/22884995/
CAT	In human bronchial epithelial cell line (BEAS-2B) chronic exposure to hexavalent chromium induces carcinogenic transformation, luteolin inhibits it in dose-dependent manner; experimental overexpression of SOD2 or CAT decreases chromium-induced colony formation in vitro, and tumor development in vivo.	in vitro + in vivo	[320]	https://www.ncbi.nlm.nih.gov/pmc/articles/PMC4433031/
CAT	In human lung epithelial cell line (Beas-2B) experimental overexpression of SOD1, SOD2, or CAT averts carcinogenic transformation caused by chronic exposure to hexavalent chromium; transfected cells have decreased proliferation, colony formation in vitro and decreased tumorigenicity in vivo.	in vitro	[321]	https://pubmed.ncbi.nlm.nih.gov/21742780/
SOD1	Addition of SOD1 enzyme to medium reduced neoplastic transformation of JB6 mice cells caused by TPA in time-sensitive manner	in vitro	[323]	https://pubmed.ncbi.nlm.nih.gov/2827903
SOD1	Overexpression of CAT, SOD1, and SOD2 attenuated carcinogenic potential (colony formation, migration, and invasion) caused by chronic exposure to Cr(VI) in human bronchial epitelial cell culture BEAS-2B.	in vitro	[87]	https://pubmed.ncbi.nlm.nih.gov/23707771/
SOD1	In human bronchial epithelial cell line (BEAS-2B) chronic exposure to cadmium induces carcinogenic transformation (increases colony formation, cell migration, invasion in vitro, and tumor growth in vivo); experimental overexpression of CAT, SOD1 or SOD2 attenuates cadmium-induced carcinogenic changes: SOD2 supresses cell migration, SOD1 or SOD2 supress cell invasion.	in vitro	[319]	https://pubmed.ncbi.nlm.nih.gov/22884995/
SOD3	In transgenic mice with overexpressed extracellular SOD3 in the model of skin cancer this overexpression decreased oxidative DNA damage, proliferative response, and tumor formation in comparison with nontransgenic mice with native SOD3 expression.	in vivo	[210]	https://pubmed.ncbi.nlm.nih.gov/16491951/
GCLC	In a model of microcystin-induced malignant transformation of WRL68 cell culture GCLC gene is downregulated, and its experimental overexpression decreases proliferation, invasion, migration, and tumorigenicity of transformed cells.	in vitro	[324]	https://www.sciencedirect.com/science/article/pii/S0300483X18306541?via%3Dihub
PRDX4	PRDX4 knockout in transgenic mice was associated with higher incidence of hepatocellular carcinoma in diethylnitrosamine model. Lower PRDX4 expression in human tumours correlated with more malignant phenotype and reduced overall survival. ИЛИ PRDX4 has an inhibitory effect in the initiation of hepatocellular carcinoma, but a dual (inhibitory or promoting) role in the progression of these tumors.	in vivo	[325]	https://pubmed.ncbi.nlm.nih.gov/29687726/
PRDX6	PRDX6 is strongly expressed in normal human skin and in skin squamous cell carcinoma. In transgenic mice PRDX6 knockout and introduction of papilomavirus oncogenic proteins increases number of spontaneously developing tumors, but not tumor incidence; PRDX6 overexpression protects against chemically induced skin carcinogenesis, but enhances malignisation of previously existing tumors.	in vivo	[230]	https://pubmed.ncbi.nlm.nih.gov/23576553/

## Sheet: Cancer suppression
Cancer suppression
Gene	Extract	Model	Ref.	Link
GPX3	In malignant melanoma cells GPX3 is downregulated, and overexpression of this gene suppresses melanoma cells growth by decreasing ROS levels and subsequent inhibiting of HIF1-α and HIF2-α stabilization.	in vitro	[326]	https://onlinelibrary.wiley.com/doi/10.1002/jcb.29240
GPX3	In cell cultures of lung cancers expression of GPX3 varies significantly; overexpression of GPX3 decreases cell proliferation, migration, and invasion, while suppression of GPX3 has opposite effect; these properties are mediated by changes in ROS levels in cells, changes in NF-κB, ERK, MKP3 activity.	in vitro	[327]	https://pubmed.ncbi.nlm.nih.gov/30260967/
GPX3	In hepatocellular carcinomas GPX3 is downregulated in comparison with normal liver tissues, and this expression modification is significantly positively correlated with advanced tumor stages and poor prognosis in patients; in cell cultures experimental overexpression of GPX3 inhibits epithelial-mesenchymal transition, cell proliferation, invasiveness, decreased colonies numbers and size in vitro;…	in vitro + in vivo	[328]	https://pubmed.ncbi.nlm.nih.gov/25333265/
GPX3	In prostate cancers GPX3 is downregulated in comparison with normal tissue of prostate gland, and this downregulation correlates with higher relapse rate and worse prognosis; experimental overexpression of GPX3 in prostate cancer cell lines (PC-3, Du145, and LNCaP) inhibits invasiveness, suppresses colony formation and anchorage-independent growth in vitro, reduces tumorigenenicity, metastasis, a…	in vitro + in vivo	[329]	https://pubmed.ncbi.nlm.nih.gov/17804715/
GPX3	In gastric cancer samples and in gastric cancer cell lines (AGS, BGC-823, SGC-7901, MGC-803) both GPX3 is downregulated in comparison with normal gastric epithelium samples or cell culture (GES-1); GPX3 overexpression in cell culture decreases cell migration, invasion in vitro, and attenuates metastasis in vivo, GPX3 silencing increases both migration and invasion. These effects were most likely …	in vitro + in vivo	[330]	https://pubmed.ncbi.nlm.nih.gov/31933934/
GPX3	In esophageal squamous cell carcinoma GPX3 expression is downregulated, and GPX3 methylation is significantly associated with metastasis in patients; artificial overexpression of GPX3 inhibits cell line cells proliferation, migration, and invasion in vitro, inhibits metastasis in vivo. GPX3 upregulation deactivates FAK/AKT pathway, and decreases expression of MMP-9.	in vitro + in vivo	[331]	https://pubmed.ncbi.nlm.nih.gov/30018730/
GPX3	Downregulation of GPX3 (in comparison with normal tissues) is frequently observed in gastric cancers and gastric cancer cell lines; experimental overexpression of the gene inhibits tumor cell migration but not tumor growth, and loss of GPX3 correlated significatnly with lymph node metastasis.	in vitro	[332]	https://journals.plos.org/plosone/article?id=10.1371/journal.pone.0046214
GPX3	In both breast cancer tissues and cell lines (MCF-7, MDA-MB-231) GPX3 is downregulated in comparison with normal breast tissues and normal mammal gland cell line (MCF-10A); it negatively correlates with tumor size, progression, histopathological grade and metastasis; induced GPX3 overexpression suppresses proliferation, clonogenic capacity, migration, and invasion of breast cancer cell cultures i…	in vitro	[333]	https://link.springer.com/article/10.1186/s12935-020-01466-7#Fig10
SOD2	In pancreatic cancers in vitro and in vivo overexpression of either GPX1 or SOD2 slowed tumor growth; their combined overexpression had even more pronounced effect.	in vitro + in vivo	[243]	https://pubmed.ncbi.nlm.nih.gov/15018733/
SOD2	Experimental overexpression of SOD2 in glioma cell lines decreases cell growth and tumorigenicity of transfected cells.	in vitro + in vivo	[241]	https://pubmed.ncbi.nlm.nih.gov/9053845/
SOD2	Experimental overexpression of SOD2 in human pancreatic cancer cell lines decreases cell growth and tumorigenicity of transfected cells. Additional injection of SOD2 adenoviral constructs into tumors formed in nude mice further retarded tumor growth.	in vivo	[242]	https://pubmed.ncbi.nlm.nih.gov/12700280/
SOD2	SOD2 gene is found to be overexpressed in ovarian cancer samples and cell cultures (in comparison with normal cells) where they supposedly provide additional protection against ROS; surprisingly, SOD2 knockdown increased cells proliferation and enhanced tumor formation in vivo.	in vitro	[244]	https://www.sciencedirect.com/science/article/pii/S0021925820591606
SOD2	In human breast cancer cell line (MCF-7) overexpression of SOD2 decreases cell proliferation, colony formation in vitro; in vivo SOD2 overexpression inhibits tumor growth.	in vitro + in vivo	[240]	https://pubmed.ncbi.nlm.nih.gov/7761099/
SOD2	In human thyroid cancers SOD2 is often downregulated in certain tumor types, and higher SOD2 expression is associated with longer survival; in murine models of follicular thyroid cancer SOD2 overexpression increases tumor size; in murine models of more agressive thyroid cancer SOD2 overexpression reduces tumor growth while knockout stimulates it.	in vivo	[259]	https://www.ncbi.nlm.nih.gov/pmc/articles/PMC6194813/?report=classic
PRDX2	Experimantal overexpression of PRDX2 in cell lines of melanoma suppresses proliferation and migration while PRDX2 knockdown (but not PRDX1) increases both activities; the mechanism suggested is H2O2-dependent modification of activities of c-Src and ERK.	in vitro + in vivo	[87]	https://aacrjournals.org/cancerres/article/73/15/4744/584540/Peroxiredoxin-2-Represses-Melanoma-Metastasis-by
PRDX2	In some gastric cancer cell lines (especially in MKN28, MKN74 and SNU484) PRDX2 expression is significantly downregulated, predominantly through promoret methylation; restoration of PRDX2 expression decreases cell survival, induces cell-autonomous apoptosis, inhibits cell migration; in patients with gastric cancer higher expression of PRDX2 is associated with increased survival.	in vitro	[334]	https://pubmed.ncbi.nlm.nih.gov/29422545/
PRDX2	In colorectal cancer cell cultures (SW480 and SW620) experimental overexpression of PRDX2 supresses cell migration, blocks TGF-β1-induced epithelial-mesenchymal transition through regulation of relevant markers and transcription factors.	in vitro	[335]	https://pubmed.ncbi.nlm.nih.gov/24920174/
SOD3	In skin cancers (melanoma, epidermoid carcinoma) IFNγ-mediated PKCδ-induced upregulation of SOD3 inhibits cell proliferation and melanoma tumorigenesis.	in vitro + in vivo	[234]	https://pubmed.ncbi.nlm.nih.gov/23187006/
SOD3	In breast cancer an induced overexpression of SOD3 suppresses tumor growth and invasion through previously unrecognized regulatory pathway that downregulates heparanase.	in vitro	[233]	https://pubmed.ncbi.nlm.nih.gov/19602586/
PRDX1	In nasopharyngeal carcinoma PRDX1 expression is positively associated with better status ans prognosis, and while its knockdown promotes epithelial-mesenchymal transition, cell proliferation, migration and invasion in vitro, and enhances tumor growth in vivo, PRDX1 overexpression has opposite effects and suppresses tumor activities.	in vitro + in vivo	[336]	https://pubmed.ncbi.nlm.nih.gov/32982301/
PRDX1	In osteosarcoma and fibrosarcoma PRDX1 expression is downregulated in comparison with normal tissues; in MG63 and HT1080 cell lines (osteosarcoma and fibrosarcoma) overexpression of PRDX1 decreases proliferation, supresses invasion; silencing PRDX1 in cell cultures has opposite effects.	in vitro	[337]	https://pubmed.ncbi.nlm.nih.gov/29908016/
GPX1	In cells of pancreatic ductal adenocarcinoma the expression of GPX1 is decreased, which is associated with poor overall prognsis and higher chemoresistance. Inducing overexpression of GPX1 inhibits epithelial-mesenchimal transition, decreases chemoresistance, and increases survival.	in vitro	[104]	https://pubmed.ncbi.nlm.nih.gov/29980787/
GPX1	In pancreatic cancers in vitro and in vivo overexpression of either GPX1 or SOD2 slowed tumor growth; their combined overexpression had even more pronounced effect.	in vitro + in vivo	[243]	https://pubmed.ncbi.nlm.nih.gov/15018733/
CAT	In squamous cell carcinoma cell line (6M90) experimental overexpression of catalase decreases ROS, protects from exogenous H2O2, but decreases cell growth in vitro and tumorigenicity in vivo; these effects are mediated via c-fos, EGF-R, and AP-1.	in vivo	[89]	https://pubmed.ncbi.nlm.nih.gov/16520238/
CAT	In human breast cancer cell line MCF-7 CAT that overexpresses human CAT gene, CAT is overexpressed on both mRNA and protein levels; this upregulation decreases GPX and PRDX2 expression, decreases cell proliferation, cell migration; it also gives no protection against cisplatin, 5-fluorouracil, doxorubicin, paclitaxel, etoposide and arsenic trioxide in vivo.	in vitro	[90]	https://pubmed.ncbi.nlm.nih.gov/21689642/
GCLC	In melanoma patients higher GCLC expression is associated with better overall survival; higher expression of GCLC in melanoma cell cultures correlates positively with slowed cell proliferation, susceptibility to chemotherapy-induced cell death in vitro, and increased tumorigenicity in vivo.	in vitro	[338]	https://pubmed.ncbi.nlm.nih.gov/22249522/
PRDX6	PRDX6 is underexpressed in hepatocellular carcinomas, and it is associated with poor prognosis; PRDX6 overexpression decreases colony formation, and tumorigenicity, and has ambiguous effect on proliferation and apoptosis.	in vitro + in vivo	[173]	https://pubmed.ncbi.nlm.nih.gov/26293541/
GPX2	In cell cultures of human breast carcinoma supression of GPX2 is associated with higher tumorigenicity, tumor growth and metastatic activity, enhanced angiogenesis in vivo; with increased cell growth, invasion in vitro; overexpression of GPX2 has opposite effects.	in vitro + in vivo	[339]	https://pubmed.ncbi.nlm.nih.gov/35193955/
GPX4	In murine cell cultures of fibrosarcoma (L929) and melanoma (B16BL6) experimental overexpression of GPX4 supresses tumor growth of fibrosarcoma but not melanoma in vivo, however it inhibits lung metastasis of melanoma in vivo.	in vivo	[340]	https://pubmed.ncbi.nlm.nih.gov/16413410/
GPX1+SOD2	In pancreatic cancers in vitro and in vivo overexpression of either GPX1 or SOD2 slowed tumor growth; their combined overexpression had even more pronounced effect.	in vitro + in vivo	[243]	https://pubmed.ncbi.nlm.nih.gov/15018733/
PON2	In human ovarian cancer tissues PON2 is overexpressed in stages I and II, compared to the normal ovarian tissues; in mouse ovarian surface epithelial cell line ID8 stable overexpression of PON2 decreases cell proliferation in vitro, decreases tumor growth in vivo, decreases IGF-1 expression; experimental silencing of PON2 with siRNA increases proliferation of SKOV-3 human ovarian cancer cell line…	in vivo	[341]	https://www.nature.com/articles/s41419-018-0395-2?error=cookies_not_supported&code=b0321c3d-1e40-44dc-8be4-85b684000dfa
PON3	In human hepatocellular carcinoma samples PON3 expression is frequently reduced in comparison with non-tumor tissues, and this finding is associated with lower overall and recurrence-free survival; in hepatocellular carcinoma cell lines PON3 overexpression decreases proliferation, colony formation in vitro, and decreases tumor growth in vivo.	in vitro + in vivo	[342]	https://www.oncotarget.com/article/12145/text/
PON3	In human esophageal cancer cell lines (K30, K450, K180, K150, TE-1, K510, K140, K410) PON3 expression negatively correlates with drug resistance; PON3 silencing increases migration, invasion in vitro, PON3 overexpression has opposite effects; in vivo PON3 overexpression suppresses tumor growth and drug resistance.	in vitro + in vivo	[343]	https://pubmed.ncbi.nlm.nih.gov/30386177/
